# Supplementary material for: Checklist of the bees (Hymenoptera, Apoidea) of New Caledonia
Source: Biodivers Data J. 2023 Jul 31;11:e105291. doi: 10.3897/BDJ.11.e105291 (PMC10552698; doi:10.3897/BDJ.11.e105291)
Supplement: XML Treatment for Amegilla (Zonamegilla) pulchra [file BDJ.11.e105291-treatment1.xml]

<!DOCTYPE tp:taxon-treatment
  PUBLIC "-//TaxonX//DTD Taxonomic Treatment Publishing DTD v0 20100105//EN" "tax-treatment-NSO.dtd">
<tp:taxon-treatment xmlns:tp="http://www.plazi.org/taxpub"><tp:treatment-meta><mixed-citation publication-type="journal"><person-group><name><surname>Zakardjian</surname><given-names>Marie</given-names></name><name><surname>Jourdan</surname><given-names>Hervé</given-names></name><name><surname>Cochenille</surname><given-names>Thomas</given-names></name><name><surname>Mahé</surname><given-names>Prisca</given-names></name><name><surname>Geslin</surname><given-names>Benoît</given-names></name></person-group><article-title>Checklist of the bees (<tp:taxon-name><tp:taxon-name-part taxon-name-part-type="order">Hymenoptera</tp:taxon-name-part></tp:taxon-name>, <tp:taxon-name><tp:taxon-name-part taxon-name-part-type="superfamily">Apoidea</tp:taxon-name-part></tp:taxon-name>) of New Caledonia</article-title><source>Biodivers Data J</source><day>31</day><month>07</month><year>2023</year><volume>11</volume><pub-id pub-id-type="doi">10.3897/BDJ.11.e105291</pub-id></mixed-citation></tp:treatment-meta><tp:nomenclature><tp:taxon-name><object-id xmlns:xlink="http://www.w3.org/1999/xlink" content-type="arpha" xlink:type="simple">33767012-8211-5949-A67C-B849DB0D5017</object-id><tp:taxon-name-part taxon-name-part-type="genus">Amegilla</tp:taxon-name-part> (<tp:taxon-name-part taxon-name-part-type="subgenus">Zonamegilla</tp:taxon-name-part>) <tp:taxon-name-part taxon-name-part-type="species">pulchra</tp:taxon-name-part></tp:taxon-name><tp:taxon-authority>(Smith, 1854)</tp:taxon-authority><tp:nomenclature-citation-list><tp:nomenclature-citation><tp:taxon-name>
                  <tp:taxon-name-part taxon-name-part-type="genus" reg="Anthophora">Anthophora</tp:taxon-name-part>
                  <tp:taxon-name-part taxon-name-part-type="species" reg="holmesi">holmesi</tp:taxon-name-part>
                </tp:taxon-name><comment> Rayment, 1947;</comment></tp:nomenclature-citation><tp:nomenclature-citation><tp:taxon-name>
                  <tp:taxon-name-part taxon-name-part-type="genus" reg="Anthophora">Anthophora</tp:taxon-name-part>
                  <tp:taxon-name-part taxon-name-part-type="species" reg="parapulchra">parapulchra</tp:taxon-name-part>
                </tp:taxon-name><comment> Rayment, 1947;</comment></tp:nomenclature-citation><tp:nomenclature-citation><tp:taxon-name>
                  <tp:taxon-name-part taxon-name-part-type="genus" reg="Anthophora">Anthophora</tp:taxon-name-part>
                  <tp:taxon-name-part taxon-name-part-type="species" reg="perpulchra">perpulchra</tp:taxon-name-part>
                  <tp:taxon-name-part taxon-name-part-type="subspecies" reg="wallaciella">wallaciella</tp:taxon-name-part>
                </tp:taxon-name><comment> Rayment, 1947;</comment></tp:nomenclature-citation><tp:nomenclature-citation><tp:taxon-name>
                  <tp:taxon-name-part taxon-name-part-type="genus" reg="Anthophora">Anthophora</tp:taxon-name-part>
                  <tp:taxon-name-part taxon-name-part-type="species" reg="pulchra">pulchra</tp:taxon-name-part>
                  <tp:taxon-name-part taxon-name-part-type="subspecies" reg="townleyella">townleyella</tp:taxon-name-part>
                </tp:taxon-name><comment> Rayment, 1947;</comment></tp:nomenclature-citation><tp:nomenclature-citation><tp:taxon-name>
                  <tp:taxon-name-part taxon-name-part-type="genus" reg="Anthophora">Anthophora</tp:taxon-name-part>
                  <tp:taxon-name-part taxon-name-part-type="species" reg="pulchra">pulchra</tp:taxon-name-part>
                </tp:taxon-name><comment> Smith, 1854;</comment></tp:nomenclature-citation><tp:nomenclature-citation><tp:taxon-name>
                  <tp:taxon-name-part taxon-name-part-type="genus" reg="Anthophora">Anthophora</tp:taxon-name-part>
                  <tp:taxon-name-part taxon-name-part-type="species" reg="salteri">salteri</tp:taxon-name-part>
                </tp:taxon-name><comment> Cockerell, 1905;</comment></tp:nomenclature-citation><tp:nomenclature-citation><tp:taxon-name>
                  <tp:taxon-name-part taxon-name-part-type="genus" reg="Anthophora">Anthophora</tp:taxon-name-part>
                  <tp:taxon-name-part taxon-name-part-type="species" reg="shafferyella">shafferyella</tp:taxon-name-part>
                </tp:taxon-name><comment> Rayment, 1947;</comment></tp:nomenclature-citation><tp:nomenclature-citation><tp:taxon-name>
                  <tp:taxon-name-part taxon-name-part-type="genus" reg="Amegilla">Amegilla</tp:taxon-name-part>
                  <tp:taxon-name-part taxon-name-part-type="species" reg="holmesi">holmesi</tp:taxon-name-part>
                </tp:taxon-name><comment> (Rayment, 1947);</comment></tp:nomenclature-citation><tp:nomenclature-citation><tp:taxon-name>
                  <tp:taxon-name-part taxon-name-part-type="genus" reg="Amegilla">Amegilla</tp:taxon-name-part>
                  <tp:taxon-name-part taxon-name-part-type="species" reg="parapulchra">parapulchra</tp:taxon-name-part>
                </tp:taxon-name><comment> (Rayment, 1947);</comment></tp:nomenclature-citation><tp:nomenclature-citation><tp:taxon-name>
                  <tp:taxon-name-part taxon-name-part-type="genus" reg="Amegilla">Amegilla</tp:taxon-name-part>
                  <tp:taxon-name-part taxon-name-part-type="species" reg="salteri">salteri</tp:taxon-name-part>
                </tp:taxon-name><comment> (Cockerell, 1905);</comment></tp:nomenclature-citation><tp:nomenclature-citation><tp:taxon-name>
                  <tp:taxon-name-part taxon-name-part-type="genus" reg="Amegilla">Amegilla</tp:taxon-name-part>
                  <tp:taxon-name-part taxon-name-part-type="species" reg="shafferyella">shafferyella</tp:taxon-name-part>
                </tp:taxon-name><comment> (Rayment, 1947);</comment></tp:nomenclature-citation><tp:nomenclature-citation><tp:taxon-name>
                  <tp:taxon-name-part taxon-name-part-type="genus" reg="Amegilla">Amegilla</tp:taxon-name-part>
                  <tp:taxon-name-part taxon-name-part-type="species" reg="townleyella">townleyella</tp:taxon-name-part>
                </tp:taxon-name><comment> (Rayment, 1947);</comment></tp:nomenclature-citation><tp:nomenclature-citation><tp:taxon-name>
                  <tp:taxon-name-part taxon-name-part-type="genus" reg="Amegilla">Amegilla</tp:taxon-name-part>
                  <tp:taxon-name-part taxon-name-part-type="species" reg="wallaciella">wallaciella</tp:taxon-name-part>
                </tp:taxon-name><comment> (Rayment, 1947)</comment></tp:nomenclature-citation></tp:nomenclature-citation-list></tp:nomenclature><tp:treatment-sec sec-type="Feeds on"><title>Feeds on</title><p><tp:taxon-name><tp:taxon-name-part taxon-name-part-type="family">Acanthaceae</tp:taxon-name-part></tp:taxon-name>: <italic><tp:taxon-name><tp:taxon-name-part taxon-name-part-type="genus" reg="Ruellia">Ruellia</tp:taxon-name-part><tp:taxon-name-part taxon-name-part-type="species" reg="simplex">simplex</tp:taxon-name-part></tp:taxon-name></italic> (alien); <tp:taxon-name><tp:taxon-name-part taxon-name-part-type="family">Apocynaceae</tp:taxon-name-part></tp:taxon-name>: <italic><tp:taxon-name><tp:taxon-name-part taxon-name-part-type="genus" reg="Nerium">Nerium</tp:taxon-name-part><tp:taxon-name-part taxon-name-part-type="species" reg="oleander">oleander</tp:taxon-name-part></tp:taxon-name></italic> (alien); <tp:taxon-name><tp:taxon-name-part taxon-name-part-type="family">Convolvulaceae</tp:taxon-name-part></tp:taxon-name>: <italic><tp:taxon-name><tp:taxon-name-part taxon-name-part-type="genus" reg="Evolvulus">Evolvulus</tp:taxon-name-part></tp:taxon-name></italic> sp. (alien), <italic><tp:taxon-name><tp:taxon-name-part taxon-name-part-type="genus" reg="Ipomoea">Ipomoea</tp:taxon-name-part></tp:taxon-name></italic> sp. (alien); <tp:taxon-name><tp:taxon-name-part taxon-name-part-type="family">Lamiaceae</tp:taxon-name-part></tp:taxon-name>: <italic><tp:taxon-name><tp:taxon-name-part taxon-name-part-type="genus" reg="Plectranthus">Plectranthus</tp:taxon-name-part></tp:taxon-name></italic> sp. (alien); <tp:taxon-name><tp:taxon-name-part taxon-name-part-type="family">Lythraceae</tp:taxon-name-part></tp:taxon-name>: <italic><tp:taxon-name><tp:taxon-name-part taxon-name-part-type="genus" reg="Cuphea">Cuphea</tp:taxon-name-part></tp:taxon-name></italic> sp. (alien); <tp:taxon-name><tp:taxon-name-part taxon-name-part-type="family">Rubiaceae</tp:taxon-name-part></tp:taxon-name>: <italic><tp:taxon-name><tp:taxon-name-part taxon-name-part-type="genus" reg="Hamelia">Hamelia</tp:taxon-name-part><tp:taxon-name-part taxon-name-part-type="species" reg="patens">patens</tp:taxon-name-part></tp:taxon-name></italic> (alien), <tp:taxon-name><tp:taxon-name-part taxon-name-part-type="family">Rutaceae</tp:taxon-name-part></tp:taxon-name>: <italic><tp:taxon-name><tp:taxon-name-part taxon-name-part-type="genus" reg="Murraya">Murraya</tp:taxon-name-part><tp:taxon-name-part taxon-name-part-type="species" reg="paniculata">paniculata</tp:taxon-name-part></tp:taxon-name></italic> (alien); <tp:taxon-name><tp:taxon-name-part taxon-name-part-type="family">Solanaceae</tp:taxon-name-part></tp:taxon-name>: <italic><tp:taxon-name><tp:taxon-name-part taxon-name-part-type="genus" reg="Solanum">Solanum</tp:taxon-name-part><tp:taxon-name-part taxon-name-part-type="species" reg="lycopersicum">lycopersicum</tp:taxon-name-part></tp:taxon-name></italic> (alien), <italic><tp:taxon-name><tp:taxon-name-part taxon-name-part-type="genus" reg="Solanum">Solanum</tp:taxon-name-part><tp:taxon-name-part taxon-name-part-type="species" reg="torvum">torvum</tp:taxon-name-part></tp:taxon-name></italic> (alien); <tp:taxon-name><tp:taxon-name-part taxon-name-part-type="family">Verbenaceae</tp:taxon-name-part></tp:taxon-name>: <italic><tp:taxon-name><tp:taxon-name-part taxon-name-part-type="genus" reg="Stachytarpheta">Stachytarpheta</tp:taxon-name-part><tp:taxon-name-part taxon-name-part-type="species" reg="cayennensis">cayennensis</tp:taxon-name-part></tp:taxon-name></italic> (alien), <italic><tp:taxon-name><tp:taxon-name-part taxon-name-part-type="genus" reg="Duranta">Duranta</tp:taxon-name-part><tp:taxon-name-part taxon-name-part-type="species" reg="erecta">erecta</tp:taxon-name-part></tp:taxon-name></italic> (alien) (new records).</p></tp:treatment-sec><tp:treatment-sec sec-type="Native status"><title>Native status</title><p>Alien</p></tp:treatment-sec><tp:treatment-sec sec-type="Distribution"><title>Distribution</title><p>The subgenus <tp:taxon-name><tp:taxon-name-part taxon-name-part-type="genus" reg="Zonamegilla"/><tp:taxon-name-part taxon-name-part-type="subgenus" reg="Zonamegilla">Zonamegilla</tp:taxon-name-part></tp:taxon-name> - Popov, 1950 - is mostly present in Australia (reviewed by <xref ref-type="bibr" rid="B9167307">Leijs et al. (2017)</xref>). This species is therefore present in Australia, but also in Fiji and French Polynesia where it is an alien species (<xref ref-type="bibr" rid="B9549532">Groom et al. 2017</xref>, <xref ref-type="bibr" rid="B9549521">Groutsch et al. 2018</xref>).</p><p>Historical data in New Caledonia: Nouméa: Anse Vata, IRD Park, 14 Mar 2019, one female; 16 Mar 2019, one male; two Apr 2019, two males; Parc Zoologique et Forestier, 6 Apr 2019, two males; Rivière Salée, 14 Mar 2022, one individual; 16 Mar 2022, two individuals; Tuband, 16 Mar 2022, five individuals; 25 Mar 2022, one individual; Maison Célières, 18 Mar 2022, five individuals; Normandie, 18 Mar 2022, one individual. Païta: Plaine aux cailloux, Haute Karikouié, pépinière <tp:taxon-name><tp:taxon-name-part taxon-name-part-type="genus" reg="Eriaxis">Eriaxis</tp:taxon-name-part></tp:taxon-name>, 05 May 2019. Dumbéa: RM 15, Pépinière Botanea, 05 Feb 2020, two individuals. Mont Dore: Vallon Dore, 30 Mar 2022, one individual; 20 Apr. 2022, one individual (<xref ref-type="bibr" rid="B9732904">Zakardjian et al. 2023b</xref>).</p></tp:treatment-sec><tp:treatment-sec sec-type="Notes"><title>Notes</title><p>First detected in Nouméa in 2016, the species is now established in the city and has started to spread north along the west coast (Hervé Jourdan, pers. com.).</p></tp:treatment-sec><ref-list><ref id="B9167307"><element-citation xmlns:xlink="http://www.w3.org/1999/xlink" publication-type="article" xlink:type="simple"><person-group person-group-type="author"><name name-style="western"><surname>Leijs</surname><given-names>Remko</given-names></name><name name-style="western"><surname>Batley</surname><given-names>Michael</given-names></name><name name-style="western"><surname>Hogendoorn</surname><given-names>Katja</given-names></name></person-group><year>2017</year><article-title>The genus <italic><tp:taxon-name><tp:taxon-name-part taxon-name-part-type="genus" reg="Amegilla">Amegilla</tp:taxon-name-part></tp:taxon-name></italic> (<tp:taxon-name><tp:taxon-name-part taxon-name-part-type="order">Hymenoptera</tp:taxon-name-part></tp:taxon-name>, <tp:taxon-name><tp:taxon-name-part taxon-name-part-type="family">Apidae</tp:taxon-name-part></tp:taxon-name>, <tp:taxon-name><tp:taxon-name-part taxon-name-part-type="tribe">Anthophorini</tp:taxon-name-part></tp:taxon-name>) in Australia: A revision of the subgenera <italic><tp:taxon-name><tp:taxon-name-part taxon-name-part-type="genus" reg="Notomegilla"/><tp:taxon-name-part taxon-name-part-type="subgenus" reg="Notomegilla">Notomegilla</tp:taxon-name-part></tp:taxon-name></italic> and <italic><tp:taxon-name><tp:taxon-name-part taxon-name-part-type="genus" reg="Zonamegilla"/><tp:taxon-name-part taxon-name-part-type="subgenus" reg="Zonamegilla">Zonamegilla</tp:taxon-name-part></tp:taxon-name></italic></article-title><source>ZooKeys</source><volume>653</volume><fpage>79</fpage><lpage>140</lpage><pub-id pub-id-type="doi">10.3897/zookeys.653.11177</pub-id></element-citation></ref><ref id="B9549532"><element-citation xmlns:xlink="http://www.w3.org/1999/xlink" publication-type="article" xlink:type="simple"><person-group person-group-type="author"><name name-style="western"><surname>Groom</surname><given-names>Scott V. C.</given-names></name><name name-style="western"><surname>Stevens</surname><given-names>Mark I.</given-names></name><name name-style="western"><surname>Ramage</surname><given-names>Thibault</given-names></name><name name-style="western"><surname>Schwarz</surname><given-names>Michael P.</given-names></name></person-group><year>2017</year><article-title>Origins and implications of apid bees (Hymentopera: <tp:taxon-name><tp:taxon-name-part taxon-name-part-type="family">Apidae</tp:taxon-name-part></tp:taxon-name>) in French Polynesia</article-title><source>Entomological Science</source><volume>20</volume><issue>1</issue><fpage>65</fpage><lpage>75</lpage><pub-id pub-id-type="doi">10.1111/ens.12230</pub-id></element-citation></ref><ref id="B9549521"><element-citation xmlns:xlink="http://www.w3.org/1999/xlink" publication-type="article" xlink:type="simple"><person-group person-group-type="author"><name name-style="western"><surname>Groutsch</surname><given-names>Julia K</given-names></name><name name-style="western"><surname>Miller</surname><given-names>Nicole C</given-names></name><name name-style="western"><surname>Tuiwawa</surname><given-names>Marika</given-names></name><name name-style="western"><surname>Hayes</surname><given-names>Sarah</given-names></name><name name-style="western"><surname>Stevens</surname><given-names>Mark I</given-names></name><name name-style="western"><surname>Schwarz</surname><given-names>Michael P</given-names></name></person-group><year>2018</year><article-title>Not all exotic pollinator introductions are bad: an introduced buzz‐pollinating bee <italic><tp:taxon-name><tp:taxon-name-part taxon-name-part-type="genus" reg="Amegilla">Amegilla</tp:taxon-name-part><tp:taxon-name-part taxon-name-part-type="species" reg="pulchra">pulchra</tp:taxon-name-part></tp:taxon-name></italic> (<tp:taxon-name><tp:taxon-name-part taxon-name-part-type="order">Hymenoptera</tp:taxon-name-part></tp:taxon-name>: <tp:taxon-name><tp:taxon-name-part taxon-name-part-type="family">Apidae</tp:taxon-name-part></tp:taxon-name>) in Fiji indicates little potential for enhancing the spread of weeds</article-title><source>Austral Entomology</source><volume>58</volume><issue>3</issue><fpage>533</fpage><lpage>539</lpage><pub-id pub-id-type="doi">10.1111/aen.12346</pub-id></element-citation></ref><ref id="B9732904"><element-citation xmlns:xlink="http://www.w3.org/1999/xlink" publication-type="article" xlink:type="simple"><person-group person-group-type="author"><name name-style="western"><surname>Zakardjian</surname><given-names>M.</given-names></name><name name-style="western"><surname>Jourdan</surname><given-names>H.</given-names></name><name name-style="western"><surname>Cochenille</surname><given-names>T.</given-names></name><name name-style="western"><surname>Mahé</surname><given-names>P.</given-names></name><name name-style="western"><surname>Geslin</surname><given-names>B.</given-names></name></person-group><year>2023</year><article-title><tp:taxon-name><tp:taxon-name-part taxon-name-part-type="superfamily">Apoidea</tp:taxon-name-part></tp:taxon-name> of New Caledonia 2017-2022</article-title><source>GBIF</source><pub-id pub-id-type="doi">10.15468/qmn3za</pub-id></element-citation></ref></ref-list></tp:taxon-treatment>
