# Supplementary material for: Checklist of the bees (Hymenoptera, Apoidea) of New Caledonia
Source: Biodivers Data J. 2023 Jul 31;11:e105291. doi: 10.3897/BDJ.11.e105291 (PMC10552698; doi:10.3897/BDJ.11.e105291)
Supplement: XML Treatment for Apis mellifera mellifera [file BDJ.11.e105291-treatment2.xml]

<!DOCTYPE tp:taxon-treatment
  PUBLIC "-//TaxonX//DTD Taxonomic Treatment Publishing DTD v0 20100105//EN" "tax-treatment-NSO.dtd">
<tp:taxon-treatment xmlns:tp="http://www.plazi.org/taxpub"><tp:treatment-meta><mixed-citation publication-type="journal"><person-group><name><surname>Zakardjian</surname><given-names>Marie</given-names></name><name><surname>Jourdan</surname><given-names>Hervé</given-names></name><name><surname>Cochenille</surname><given-names>Thomas</given-names></name><name><surname>Mahé</surname><given-names>Prisca</given-names></name><name><surname>Geslin</surname><given-names>Benoît</given-names></name></person-group><article-title>Checklist of the bees (<tp:taxon-name><tp:taxon-name-part taxon-name-part-type="order">Hymenoptera</tp:taxon-name-part></tp:taxon-name>, <tp:taxon-name><tp:taxon-name-part taxon-name-part-type="superfamily">Apoidea</tp:taxon-name-part></tp:taxon-name>) of New Caledonia</article-title><source>Biodivers Data J</source><day>31</day><month>07</month><year>2023</year><volume>11</volume><pub-id pub-id-type="doi">10.3897/BDJ.11.e105291</pub-id></mixed-citation></tp:treatment-meta><tp:nomenclature><tp:taxon-name>
              <object-id xmlns:xlink="http://www.w3.org/1999/xlink" content-type="arpha" xlink:type="simple">333D2C5F-A182-5FC3-9A32-C7B53753D591</object-id>
              <tp:taxon-name-part taxon-name-part-type="genus">Apis</tp:taxon-name-part>
              <tp:taxon-name-part taxon-name-part-type="species">mellifera</tp:taxon-name-part>
              <tp:taxon-name-part taxon-name-part-type="subspecies">mellifera</tp:taxon-name-part>
            </tp:taxon-name><tp:taxon-authority>L., 1758</tp:taxon-authority></tp:nomenclature><tp:treatment-sec sec-type="Feeds on"><title>Feeds on</title><p>A large range of endemic, native and alien plants (including invasive ones).</p></tp:treatment-sec><tp:treatment-sec sec-type="Native status"><title>Native status</title><p>Alien</p></tp:treatment-sec><tp:treatment-sec sec-type="Distribution"><title>Distribution</title><p>Cosmopolitan subspecies. Ubiquitous in New Caledonia, but absent from Belep Islands and Tiga.</p></tp:treatment-sec><tp:treatment-sec sec-type="Notes"><title>Notes</title><p>Before the arrival of Europeans, there were no social bees or honey bees in New Caledonia. <italic><tp:taxon-name><tp:taxon-name-part taxon-name-part-type="genus" reg="Apis">Apis</tp:taxon-name-part><tp:taxon-name-part taxon-name-part-type="species" reg="mellifera">mellifera</tp:taxon-name-part><tp:taxon-name-part taxon-name-part-type="subspecies" reg="mellifera">mellifera</tp:taxon-name-part></tp:taxon-name></italic> was first introduced in 1848 from France by priests on Lifu Island for the production of wax candles. It subsequently spread to the mainland and the Isle of Pines in 1853, as well as to Maré during the same period (<xref ref-type="bibr" rid="B9549964">Lamaignere 2001</xref>, Hervé Jourdan, pers. com.). To our knowledge, <italic><tp:taxon-name><tp:taxon-name-part taxon-name-part-type="genus" reg="Apis">Apis</tp:taxon-name-part><tp:taxon-name-part taxon-name-part-type="species" reg="mellifera">mellifera</tp:taxon-name-part></tp:taxon-name></italic> is still absent from Belep Islands and Tiga and abundant elsewhere in the archipelago.</p></tp:treatment-sec><ref-list><ref id="B9549964"><element-citation xmlns:xlink="http://www.w3.org/1999/xlink" publication-type="thesis" xlink:type="simple"><person-group person-group-type="author"><name name-style="western"><surname>Lamaignere</surname><given-names>H</given-names></name></person-group><year>2001</year><source>L'apiculture en Nouvelle-Calédonie</source><publisher-name>Université de Toulouse</publisher-name><size units="page">107</size></element-citation></ref></ref-list></tp:taxon-treatment>
