# Supplementary material for: Checklist of the bees (Hymenoptera, Apoidea) of New Caledonia
Source: Biodivers Data J. 2023 Jul 31;11:e105291. doi: 10.3897/BDJ.11.e105291 (PMC10552698; doi:10.3897/BDJ.11.e105291)
Supplement: XML Treatment for Apis mellifera ligustica [file BDJ.11.e105291-treatment3.xml]

<!DOCTYPE tp:taxon-treatment
  PUBLIC "-//TaxonX//DTD Taxonomic Treatment Publishing DTD v0 20100105//EN" "tax-treatment-NSO.dtd">
<tp:taxon-treatment xmlns:tp="http://www.plazi.org/taxpub"><tp:treatment-meta><mixed-citation publication-type="journal"><person-group><name><surname>Zakardjian</surname><given-names>Marie</given-names></name><name><surname>Jourdan</surname><given-names>Hervé</given-names></name><name><surname>Cochenille</surname><given-names>Thomas</given-names></name><name><surname>Mahé</surname><given-names>Prisca</given-names></name><name><surname>Geslin</surname><given-names>Benoît</given-names></name></person-group><article-title>Checklist of the bees (<tp:taxon-name><tp:taxon-name-part taxon-name-part-type="order">Hymenoptera</tp:taxon-name-part></tp:taxon-name>, <tp:taxon-name><tp:taxon-name-part taxon-name-part-type="superfamily">Apoidea</tp:taxon-name-part></tp:taxon-name>) of New Caledonia</article-title><source>Biodivers Data J</source><day>31</day><month>07</month><year>2023</year><volume>11</volume><pub-id pub-id-type="doi">10.3897/BDJ.11.e105291</pub-id></mixed-citation></tp:treatment-meta><tp:nomenclature><tp:taxon-name>
              <object-id xmlns:xlink="http://www.w3.org/1999/xlink" content-type="arpha" xlink:type="simple">E392B6EF-B3AC-58FF-9856-122358972058</object-id>
              <tp:taxon-name-part taxon-name-part-type="genus">Apis</tp:taxon-name-part>
              <tp:taxon-name-part taxon-name-part-type="species">mellifera</tp:taxon-name-part>
              <tp:taxon-name-part taxon-name-part-type="subspecies">ligustica</tp:taxon-name-part>
            </tp:taxon-name><tp:taxon-authority>Spinola, 1806</tp:taxon-authority></tp:nomenclature><tp:treatment-sec sec-type="Feeds on"><title>Feeds on</title><p>A large range of endemic, native and alien plants (including invasive ones).</p></tp:treatment-sec><tp:treatment-sec sec-type="Native status"><title>Native status</title><p>Alien</p></tp:treatment-sec><tp:treatment-sec sec-type="Distribution"><title>Distribution</title><p>Cosmopolitan subspecies. Ubiquitous in New Caleodnia, but absent from Belep islands and Tiga.</p></tp:treatment-sec><tp:treatment-sec sec-type="Notes"><title>Notes</title><p><italic><tp:taxon-name><tp:taxon-name-part taxon-name-part-type="genus" reg="Apis">Apis</tp:taxon-name-part><tp:taxon-name-part taxon-name-part-type="species" reg="mellifera">mellifera</tp:taxon-name-part><tp:taxon-name-part taxon-name-part-type="subspecies" reg="ligustica">ligustica</tp:taxon-name-part></tp:taxon-name></italic> was introduced periodically by the end of the 19<sup>th</sup> and the beginning of 20<sup>th</sup> centuries on the mainland as mentioned by <xref ref-type="bibr" rid="B9560466">von Schulthess (1915)</xref>, but most of colonies were brought from Australia and New Zealand between 1985 and 1988 on the mainland, following American foulbrood outbreaks (<xref ref-type="bibr" rid="B9167375">Thevenon et al. 1989</xref>, <xref ref-type="bibr" rid="B9549964">Lamaignere 2001</xref>).</p></tp:treatment-sec><ref-list><ref id="B9560466"><element-citation xmlns:xlink="http://www.w3.org/1999/xlink" publication-type="article" xlink:type="simple"><person-group person-group-type="author"><name name-style="western"><surname>von Schulthess</surname><given-names>A.</given-names></name></person-group><year>1915</year><article-title>Hymenopteren von Neu-Caledonien und den Loyalty-Inseln</article-title><source>Nova Caledonia. Forschungen in Neu-Caledonien und auf den Loyalty-Inseln. Recherches scientifiques en Nouvelle-Calédonie et aux iles Loyalty. A. Zoologie</source><volume>2</volume></element-citation></ref><ref id="B9167375"><element-citation xmlns:xlink="http://www.w3.org/1999/xlink" publication-type="article" xlink:type="simple"><person-group person-group-type="author"><name name-style="western"><surname>Thevenon</surname><given-names>J.</given-names></name><name name-style="western"><surname>Vassart</surname><given-names>M.</given-names></name><name name-style="western"><surname>Cotte</surname><given-names>F.</given-names></name></person-group><year>1989</year><article-title>Etude des maladies contagieuses du rucher néo-calédonien</article-title><source>Rec. Méd. Vet.</source><volume>165</volume><issue>11</issue><fpage>899</fpage><lpage>903</lpage></element-citation></ref><ref id="B9549964"><element-citation xmlns:xlink="http://www.w3.org/1999/xlink" publication-type="thesis" xlink:type="simple"><person-group person-group-type="author"><name name-style="western"><surname>Lamaignere</surname><given-names>H</given-names></name></person-group><year>2001</year><source>L'apiculture en Nouvelle-Calédonie</source><publisher-name>Université de Toulouse</publisher-name><size units="page">107</size></element-citation></ref></ref-list></tp:taxon-treatment>
