# Supplementary material for: Checklist of the bees (Hymenoptera, Apoidea) of New Caledonia
Source: Biodivers Data J. 2023 Jul 31;11:e105291. doi: 10.3897/BDJ.11.e105291 (PMC10552698; doi:10.3897/BDJ.11.e105291)
Supplement: XML Treatment for Braunsapis puangensis [file BDJ.11.e105291-treatment4.xml]

<!DOCTYPE tp:taxon-treatment
  PUBLIC "-//TaxonX//DTD Taxonomic Treatment Publishing DTD v0 20100105//EN" "tax-treatment-NSO.dtd">
<tp:taxon-treatment xmlns:tp="http://www.plazi.org/taxpub"><tp:treatment-meta><mixed-citation publication-type="journal"><person-group><name><surname>Zakardjian</surname><given-names>Marie</given-names></name><name><surname>Jourdan</surname><given-names>Hervé</given-names></name><name><surname>Cochenille</surname><given-names>Thomas</given-names></name><name><surname>Mahé</surname><given-names>Prisca</given-names></name><name><surname>Geslin</surname><given-names>Benoît</given-names></name></person-group><article-title>Checklist of the bees (<tp:taxon-name><tp:taxon-name-part taxon-name-part-type="order">Hymenoptera</tp:taxon-name-part></tp:taxon-name>, <tp:taxon-name><tp:taxon-name-part taxon-name-part-type="superfamily">Apoidea</tp:taxon-name-part></tp:taxon-name>) of New Caledonia</article-title><source>Biodivers Data J</source><day>31</day><month>07</month><year>2023</year><volume>11</volume><pub-id pub-id-type="doi">10.3897/BDJ.11.e105291</pub-id></mixed-citation></tp:treatment-meta><tp:nomenclature><tp:taxon-name>
              <object-id xmlns:xlink="http://www.w3.org/1999/xlink" content-type="arpha" xlink:type="simple">6891C0BC-927B-5097-AD7D-A3ED465FAA49</object-id>
              <tp:taxon-name-part taxon-name-part-type="genus">Braunsapis</tp:taxon-name-part>
              <tp:taxon-name-part taxon-name-part-type="species">puangensis</tp:taxon-name-part>
            </tp:taxon-name><tp:taxon-authority>(Cockerell, 1929)</tp:taxon-authority><tp:nomenclature-citation-list><tp:nomenclature-citation><tp:taxon-name>
                  <tp:taxon-name-part taxon-name-part-type="genus" reg="Allodape">Allodape</tp:taxon-name-part>
                  <tp:taxon-name-part taxon-name-part-type="species" reg="puangensis">puangensis</tp:taxon-name-part>
                </tp:taxon-name><comment> Cockerell, 1929</comment></tp:nomenclature-citation></tp:nomenclature-citation-list></tp:nomenclature><tp:treatment-sec sec-type="Feeds on"><title>Feeds on</title><p><tp:taxon-name><tp:taxon-name-part taxon-name-part-type="family">Anacardiaceae</tp:taxon-name-part></tp:taxon-name>: <italic><tp:taxon-name><tp:taxon-name-part taxon-name-part-type="genus" reg="Schinus">Schinus</tp:taxon-name-part><tp:taxon-name-part taxon-name-part-type="species" reg="aroeira">aroeira</tp:taxon-name-part></tp:taxon-name></italic> (ex. <italic><tp:taxon-name><tp:taxon-name-part taxon-name-part-type="genus" reg="Schinus">Schinus</tp:taxon-name-part><tp:taxon-name-part taxon-name-part-type="species" reg="terebinthifolius">terebinthifolius</tp:taxon-name-part></tp:taxon-name></italic>) (alien); <tp:taxon-name><tp:taxon-name-part taxon-name-part-type="family">Araliaceae</tp:taxon-name-part></tp:taxon-name>: <italic><tp:taxon-name><tp:taxon-name-part taxon-name-part-type="genus" reg="Polyscias">Polyscias</tp:taxon-name-part><tp:taxon-name-part taxon-name-part-type="species" reg="scutellaria">scutellaria</tp:taxon-name-part></tp:taxon-name></italic> (alien); <tp:taxon-name><tp:taxon-name-part taxon-name-part-type="family">Asteraceae</tp:taxon-name-part></tp:taxon-name>: <italic><tp:taxon-name><tp:taxon-name-part taxon-name-part-type="genus" reg="Sphagneticola">Sphagneticola</tp:taxon-name-part><tp:taxon-name-part taxon-name-part-type="species" reg="trilobata">trilobata</tp:taxon-name-part></tp:taxon-name></italic> (alien); <tp:taxon-name><tp:taxon-name-part taxon-name-part-type="family">Lamiaceae</tp:taxon-name-part></tp:taxon-name>: <italic><tp:taxon-name><tp:taxon-name-part taxon-name-part-type="genus" reg="Ocimum">Ocimum</tp:taxon-name-part><tp:taxon-name-part taxon-name-part-type="species" reg="basilicum">basilicum</tp:taxon-name-part></tp:taxon-name></italic> (alien), <italic><tp:taxon-name><tp:taxon-name-part taxon-name-part-type="genus" reg="Plectranthus">Plectranthus</tp:taxon-name-part></tp:taxon-name></italic> sp. (alien); <tp:taxon-name><tp:taxon-name-part taxon-name-part-type="family">Lythraceae</tp:taxon-name-part></tp:taxon-name>: <italic><tp:taxon-name><tp:taxon-name-part taxon-name-part-type="genus" reg="Cuphea">Cuphea</tp:taxon-name-part></tp:taxon-name></italic> sp. (alien); <tp:taxon-name><tp:taxon-name-part taxon-name-part-type="family">Portulacaceae</tp:taxon-name-part></tp:taxon-name>: <italic><tp:taxon-name><tp:taxon-name-part taxon-name-part-type="genus" reg="Portulaca">Portulaca</tp:taxon-name-part><tp:taxon-name-part taxon-name-part-type="species" reg="umbraticola">umbraticola</tp:taxon-name-part></tp:taxon-name></italic> (alien); <tp:taxon-name><tp:taxon-name-part taxon-name-part-type="family">Rubiaceae</tp:taxon-name-part></tp:taxon-name>: <italic><tp:taxon-name><tp:taxon-name-part taxon-name-part-type="genus" reg="Hamelia">Hamelia</tp:taxon-name-part><tp:taxon-name-part taxon-name-part-type="species" reg="patens">patens</tp:taxon-name-part></tp:taxon-name></italic> (alien); <tp:taxon-name><tp:taxon-name-part taxon-name-part-type="family">Solanaceae</tp:taxon-name-part></tp:taxon-name>: <italic><tp:taxon-name><tp:taxon-name-part taxon-name-part-type="genus" reg="Solanum">Solanum</tp:taxon-name-part><tp:taxon-name-part taxon-name-part-type="species" reg="torvum">torvum</tp:taxon-name-part></tp:taxon-name></italic> (alien); <tp:taxon-name><tp:taxon-name-part taxon-name-part-type="family">Verbenaceae</tp:taxon-name-part></tp:taxon-name>: <italic><tp:taxon-name><tp:taxon-name-part taxon-name-part-type="genus" reg="Clerodendrum">Clerodendrum</tp:taxon-name-part><tp:taxon-name-part taxon-name-part-type="species" reg="ugandense">ugandense</tp:taxon-name-part></tp:taxon-name></italic> (alien), <italic><tp:taxon-name><tp:taxon-name-part taxon-name-part-type="genus" reg="Duranta">Duranta</tp:taxon-name-part><tp:taxon-name-part taxon-name-part-type="species" reg="erecta">erecta</tp:taxon-name-part></tp:taxon-name></italic> (alien), <italic><tp:taxon-name><tp:taxon-name-part taxon-name-part-type="genus" reg="Stachytarpheta">Stachytarpheta</tp:taxon-name-part><tp:taxon-name-part taxon-name-part-type="species" reg="cayennensis">cayennensis</tp:taxon-name-part></tp:taxon-name></italic> (alien) (new records).</p></tp:treatment-sec><tp:treatment-sec sec-type="Native status"><title>Native status</title><p>Alien</p></tp:treatment-sec><tp:treatment-sec sec-type="Distribution"><title>Distribution</title><p>Native range: India, Malaysia, Myanmar, Singapore, Thailand. Alien range: Fiji (<xref ref-type="bibr" rid="B9167384">da Silva et al. 2016</xref>), French Polynesia (<xref ref-type="bibr" rid="B9549532">Groom et al. 2017</xref>).</p><p>Historical data in New Caledonia: Nouméa: Anse Vata, IRD park, 16 Mar 2019, one female; 19 Mar 2019, one female; 21 Mar 2019, one male; 23 Mar 2019, one individual; 2 Apr 2019, two females; 10 Apr 2019, two females. Rivière Salée, 16 Mar 2022, two individuals; Tuband, 16 Mar 2022, one individual. Musée de la Ville, 18 Mar 2022, two individuals; 24 Mar 2022, one individual; 27 Apr 2022, three individuals. Magenta Tours, 29 Mar 2022, four individuals; 31 Mar 2022, one individual. Dumbéa: RM 15, Pépinière Botanea, 05 Feb 2020. Four females. Mont Dore: Saint Michel, 20 Apr 2022, four individuals; Vallon Dore, 20 Apr 2022, seven individuals; 21 Apr 2022, one individual; La Conception, 23 Mar 2022, one individual (<xref ref-type="bibr" rid="B9732904">Zakardjian et al. 2023b</xref>).</p></tp:treatment-sec><tp:treatment-sec sec-type="Notes"><title>Notes</title><p>This species was first detected in New Caledonia in 2019 (<xref ref-type="bibr" rid="B8805505">Zakardjian et al. 2020</xref>). This carpenter bee nests in twigs (<xref ref-type="bibr" rid="B8800284">Groom et al. 2014b</xref>) and displays a casteless sociality (<xref ref-type="bibr" rid="B9167384">da Silva et al. 2016</xref>).</p></tp:treatment-sec><ref-list><ref id="B9167384"><element-citation xmlns:xlink="http://www.w3.org/1999/xlink" publication-type="article" xlink:type="simple"><person-group person-group-type="author"><name name-style="western"><surname>da Silva</surname><given-names>Carmen R B</given-names></name><name name-style="western"><surname>Groom</surname><given-names>Scott V C</given-names></name><name name-style="western"><surname>Stevens</surname><given-names>Mark I</given-names></name><name name-style="western"><surname>Schwarz</surname><given-names>Michael P</given-names></name></person-group><year>2016</year><article-title>Current status of the introduced allodapine bee <italic><tp:taxon-name><tp:taxon-name-part taxon-name-part-type="genus" reg="Braunsapis">Braunsapis</tp:taxon-name-part><tp:taxon-name-part taxon-name-part-type="species" reg="puangensis">puangensis</tp:taxon-name-part></tp:taxon-name></italic> (<tp:taxon-name><tp:taxon-name-part taxon-name-part-type="order">Hymenoptera</tp:taxon-name-part></tp:taxon-name>: <tp:taxon-name><tp:taxon-name-part taxon-name-part-type="family">Apidae</tp:taxon-name-part></tp:taxon-name>) in Fiji</article-title><source>Austral Entomology</source><volume>55</volume><issue>1</issue><fpage>43</fpage><lpage>48</lpage><pub-id pub-id-type="doi">10.1111/aen.12149</pub-id></element-citation></ref><ref id="B9549532"><element-citation xmlns:xlink="http://www.w3.org/1999/xlink" publication-type="article" xlink:type="simple"><person-group person-group-type="author"><name name-style="western"><surname>Groom</surname><given-names>Scott V. C.</given-names></name><name name-style="western"><surname>Stevens</surname><given-names>Mark I.</given-names></name><name name-style="western"><surname>Ramage</surname><given-names>Thibault</given-names></name><name name-style="western"><surname>Schwarz</surname><given-names>Michael P.</given-names></name></person-group><year>2017</year><article-title>Origins and implications of apid bees (Hymentopera: <tp:taxon-name><tp:taxon-name-part taxon-name-part-type="family">Apidae</tp:taxon-name-part></tp:taxon-name>) in French Polynesia</article-title><source>Entomological Science</source><volume>20</volume><issue>1</issue><fpage>65</fpage><lpage>75</lpage><pub-id pub-id-type="doi">10.1111/ens.12230</pub-id></element-citation></ref><ref id="B9732904"><element-citation xmlns:xlink="http://www.w3.org/1999/xlink" publication-type="article" xlink:type="simple"><person-group person-group-type="author"><name name-style="western"><surname>Zakardjian</surname><given-names>M.</given-names></name><name name-style="western"><surname>Jourdan</surname><given-names>H.</given-names></name><name name-style="western"><surname>Cochenille</surname><given-names>T.</given-names></name><name name-style="western"><surname>Mahé</surname><given-names>P.</given-names></name><name name-style="western"><surname>Geslin</surname><given-names>B.</given-names></name></person-group><year>2023</year><article-title><tp:taxon-name><tp:taxon-name-part taxon-name-part-type="superfamily">Apoidea</tp:taxon-name-part></tp:taxon-name> of New Caledonia 2017-2022</article-title><source>GBIF</source><pub-id pub-id-type="doi">10.15468/qmn3za</pub-id></element-citation></ref><ref id="B8805505"><element-citation xmlns:xlink="http://www.w3.org/1999/xlink" publication-type="article" xlink:type="simple"><person-group person-group-type="author"><name name-style="western"><surname>Zakardjian</surname><given-names>Marie</given-names></name><name name-style="western"><surname>Geslin</surname><given-names>Benoît</given-names></name><name name-style="western"><surname>Mitran</surname><given-names>Valentin</given-names></name><name name-style="western"><surname>Franquet</surname><given-names>Evelyne</given-names></name><name name-style="western"><surname>Jourdan</surname><given-names>Hervé</given-names></name></person-group><year>2020</year><article-title>Effects of urbanization on plant-pollinator interactions in the tropics: An experimental approach using exotic plants.</article-title><source>Insects</source><volume>11</volume><issue>11</issue><pub-id pub-id-type="doi">10.3390/insects11110773</pub-id></element-citation></ref><ref id="B8800284"><element-citation xmlns:xlink="http://www.w3.org/1999/xlink" publication-type="article" xlink:type="simple"><person-group person-group-type="author"><name name-style="western"><surname>Groom</surname><given-names>Scott V. C.</given-names></name><name name-style="western"><surname>Ngo</surname><given-names>Hien T.</given-names></name><name name-style="western"><surname>Rehan</surname><given-names>Sandra M.</given-names></name><name name-style="western"><surname>Skelton</surname><given-names>Posa</given-names></name><name name-style="western"><surname>Stevens</surname><given-names>Mark I.</given-names></name><name name-style="western"><surname>Schwarz</surname><given-names>Michael P.</given-names></name></person-group><year>2014</year><article-title>Multiple recent introductions of apid bees into Pacific archipelagos signify potentially large consequences for both agriculture and indigenous ecosystems</article-title><source>Biological Invasions</source><volume>16</volume><issue>11</issue><fpage>2293</fpage><lpage>2302</lpage><pub-id pub-id-type="doi">10.1007/s10530-014-0664-7</pub-id></element-citation></ref></ref-list></tp:taxon-treatment>
