# Supplementary material for: Checklist of the bees (Hymenoptera, Apoidea) of New Caledonia
Source: Biodivers Data J. 2023 Jul 31;11:e105291. doi: 10.3897/BDJ.11.e105291 (PMC10552698; doi:10.3897/BDJ.11.e105291)
Supplement: XML Treatment for Ceratina (Neoceratina) dentipes [file BDJ.11.e105291-treatment5.xml]

<!DOCTYPE tp:taxon-treatment
  PUBLIC "-//TaxonX//DTD Taxonomic Treatment Publishing DTD v0 20100105//EN" "tax-treatment-NSO.dtd">
<tp:taxon-treatment xmlns:tp="http://www.plazi.org/taxpub"><tp:treatment-meta><mixed-citation publication-type="journal"><person-group><name><surname>Zakardjian</surname><given-names>Marie</given-names></name><name><surname>Jourdan</surname><given-names>Hervé</given-names></name><name><surname>Cochenille</surname><given-names>Thomas</given-names></name><name><surname>Mahé</surname><given-names>Prisca</given-names></name><name><surname>Geslin</surname><given-names>Benoît</given-names></name></person-group><article-title>Checklist of the bees (<tp:taxon-name><tp:taxon-name-part taxon-name-part-type="order">Hymenoptera</tp:taxon-name-part></tp:taxon-name>, <tp:taxon-name><tp:taxon-name-part taxon-name-part-type="superfamily">Apoidea</tp:taxon-name-part></tp:taxon-name>) of New Caledonia</article-title><source>Biodivers Data J</source><day>31</day><month>07</month><year>2023</year><volume>11</volume><pub-id pub-id-type="doi">10.3897/BDJ.11.e105291</pub-id></mixed-citation></tp:treatment-meta><tp:nomenclature><tp:taxon-name><object-id xmlns:xlink="http://www.w3.org/1999/xlink" content-type="arpha" xlink:type="simple">83AB15DF-4F6F-562A-961A-8C9147802AC2</object-id><tp:taxon-name-part taxon-name-part-type="genus">Ceratina</tp:taxon-name-part> (<tp:taxon-name-part taxon-name-part-type="subgenus">Neoceratina</tp:taxon-name-part>) <tp:taxon-name-part taxon-name-part-type="species">dentipes</tp:taxon-name-part></tp:taxon-name><tp:taxon-authority>Friese, 1914</tp:taxon-authority></tp:nomenclature><tp:treatment-sec sec-type="Feeds on"><title>Feeds on</title><p><tp:taxon-name><tp:taxon-name-part taxon-name-part-type="family">Verbenaceae</tp:taxon-name-part></tp:taxon-name>: <italic><tp:taxon-name><tp:taxon-name-part taxon-name-part-type="genus" reg="Stachytarpheta">Stachytarpheta</tp:taxon-name-part><tp:taxon-name-part taxon-name-part-type="species" reg="australis">australis</tp:taxon-name-part></tp:taxon-name></italic> (alien), <italic><tp:taxon-name><tp:taxon-name-part taxon-name-part-type="genus" reg="Stachytarpheta">S.</tp:taxon-name-part><tp:taxon-name-part taxon-name-part-type="species" reg="cayennensis">cayennensis</tp:taxon-name-part></tp:taxon-name></italic> (alien) (<xref ref-type="bibr" rid="B8800275">Donovan et al. 2013</xref>); <tp:taxon-name><tp:taxon-name-part taxon-name-part-type="family">Euphorbiaceae</tp:taxon-name-part></tp:taxon-name>: <italic><tp:taxon-name><tp:taxon-name-part taxon-name-part-type="genus" reg="Euphorbia">Euphorbia</tp:taxon-name-part><tp:taxon-name-part taxon-name-part-type="species" reg="tannensis">tannensis</tp:taxon-name-part></tp:taxon-name></italic> (alien); <tp:taxon-name><tp:taxon-name-part taxon-name-part-type="family">Goodeniaceae</tp:taxon-name-part></tp:taxon-name>: <italic><tp:taxon-name><tp:taxon-name-part taxon-name-part-type="genus" reg="Scaevola">Scaevola</tp:taxon-name-part><tp:taxon-name-part taxon-name-part-type="species" reg="sericea">sericea</tp:taxon-name-part></tp:taxon-name></italic> (native); <tp:taxon-name><tp:taxon-name-part taxon-name-part-type="family">Lythraceae</tp:taxon-name-part></tp:taxon-name>: <italic><tp:taxon-name><tp:taxon-name-part taxon-name-part-type="genus" reg="Cuphea">Cuphea</tp:taxon-name-part></tp:taxon-name></italic> sp. (alien); <tp:taxon-name><tp:taxon-name-part taxon-name-part-type="family">Passifloraceae</tp:taxon-name-part></tp:taxon-name>: <italic><tp:taxon-name><tp:taxon-name-part taxon-name-part-type="genus" reg="Turnera">Turnera</tp:taxon-name-part><tp:taxon-name-part taxon-name-part-type="species" reg="ulmifolia">ulmifolia</tp:taxon-name-part></tp:taxon-name></italic> (alien); <tp:taxon-name><tp:taxon-name-part taxon-name-part-type="family">Portulacaceae</tp:taxon-name-part></tp:taxon-name>: <italic><tp:taxon-name><tp:taxon-name-part taxon-name-part-type="genus" reg="Portulaca">Portulaca</tp:taxon-name-part><tp:taxon-name-part taxon-name-part-type="species" reg="umbraticola">umbraticola</tp:taxon-name-part></tp:taxon-name></italic> (alien), <italic><tp:taxon-name><tp:taxon-name-part taxon-name-part-type="genus" reg="Tribulus">Tribulus</tp:taxon-name-part><tp:taxon-name-part taxon-name-part-type="species" reg="repens">repens</tp:taxon-name-part></tp:taxon-name></italic> (alien) (new records).</p></tp:treatment-sec><tp:treatment-sec sec-type="Native status"><title>Native status</title><p>Alien. This species is known to have been introduced in the southWest Pacific (<xref ref-type="bibr" rid="B9549532">Groom et al. 2017</xref>).</p></tp:treatment-sec><tp:treatment-sec sec-type="Distribution"><title>Distribution</title><p>Native range: Hong Kong, Indonesia, Malaysia, Taïwan, Thailand. Alien range: Hawaii, Cook islands, French Polynesia, Mauritius, Vanuatu, Solomon, Fiji, Samoa (<xref ref-type="bibr" rid="B9549532">Groom et al. 2017</xref>, <xref ref-type="bibr" rid="B9174222">Shell and Rehan 2019</xref>).</p><p>Historical data in New Caledonia: 16 km SE La Foa, 20-22 Dec 1991, one female. Dec 1979-Sep 2008, three females (<xref ref-type="bibr" rid="B8800275">Donovan et al. 2013</xref>). Tiga, 9 Apr 2017, four females. Koumac, 1 May 2017, one male and one female. Nouméa: Musée de la Ville, 24 Mar 2022, one individual; 27 Apr 2022, one individual; Magenta Tours, 22 Apr 2022, one individual (<xref ref-type="bibr" rid="B9732904">Zakardjian et al. 2023b</xref>).</p></tp:treatment-sec><tp:treatment-sec sec-type="Notes"><title>Notes</title><p>This carpenter bee nests in twigs. Several individuals may be observed in the same tunnel (i.e. pseudo-social behaviour, see <xref ref-type="bibr" rid="B9173950">Rehan et al. (2009)</xref>).</p></tp:treatment-sec><ref-list><ref id="B8800275"><element-citation xmlns:xlink="http://www.w3.org/1999/xlink" publication-type="article" xlink:type="simple"><person-group person-group-type="author"><name name-style="western"><surname>Donovan</surname><given-names>Barry J.</given-names></name><name name-style="western"><surname>Munzinger</surname><given-names>Jérôme</given-names></name><name name-style="western"><surname>Pauly</surname><given-names>Alain</given-names></name><name name-style="western"><surname>McPherson</surname><given-names>Gordon</given-names></name></person-group><year>2013</year><article-title>Flower-visiting records of the native bees of New Caledonia</article-title><source>Annals of the Missouri Botanical Garden</source><volume>99</volume><issue>1</issue><fpage>19</fpage><lpage>43</lpage><pub-id pub-id-type="doi">10.3417/2010076</pub-id></element-citation></ref><ref id="B9549532"><element-citation xmlns:xlink="http://www.w3.org/1999/xlink" publication-type="article" xlink:type="simple"><person-group person-group-type="author"><name name-style="western"><surname>Groom</surname><given-names>Scott V. C.</given-names></name><name name-style="western"><surname>Stevens</surname><given-names>Mark I.</given-names></name><name name-style="western"><surname>Ramage</surname><given-names>Thibault</given-names></name><name name-style="western"><surname>Schwarz</surname><given-names>Michael P.</given-names></name></person-group><year>2017</year><article-title>Origins and implications of apid bees (Hymentopera: <tp:taxon-name><tp:taxon-name-part taxon-name-part-type="family">Apidae</tp:taxon-name-part></tp:taxon-name>) in French Polynesia</article-title><source>Entomological Science</source><volume>20</volume><issue>1</issue><fpage>65</fpage><lpage>75</lpage><pub-id pub-id-type="doi">10.1111/ens.12230</pub-id></element-citation></ref><ref id="B9174222"><element-citation xmlns:xlink="http://www.w3.org/1999/xlink" publication-type="article" xlink:type="simple"><person-group person-group-type="author"><name name-style="western"><surname>Shell</surname><given-names>Wyatt A.</given-names></name><name name-style="western"><surname>Rehan</surname><given-names>Sandra M.</given-names></name></person-group><year>2019</year><article-title>Invasive range expansion of the small carpenter bee, <italic><tp:taxon-name><tp:taxon-name-part taxon-name-part-type="genus" reg="Ceratina">Ceratina</tp:taxon-name-part><tp:taxon-name-part taxon-name-part-type="species" reg="dentipes">dentipes</tp:taxon-name-part></tp:taxon-name></italic> (<tp:taxon-name><tp:taxon-name-part taxon-name-part-type="order">Hymenoptera</tp:taxon-name-part></tp:taxon-name>: <tp:taxon-name><tp:taxon-name-part taxon-name-part-type="family">Apidae</tp:taxon-name-part></tp:taxon-name>) into Hawaii with implications for native endangered species displacement</article-title><source>Biological Invasions</source><volume>21</volume><issue>4</issue><fpage>1155</fpage><lpage>1166</lpage><pub-id pub-id-type="doi">10.1007/s10530-018-1892-z</pub-id></element-citation></ref><ref id="B9732904"><element-citation xmlns:xlink="http://www.w3.org/1999/xlink" publication-type="article" xlink:type="simple"><person-group person-group-type="author"><name name-style="western"><surname>Zakardjian</surname><given-names>M.</given-names></name><name name-style="western"><surname>Jourdan</surname><given-names>H.</given-names></name><name name-style="western"><surname>Cochenille</surname><given-names>T.</given-names></name><name name-style="western"><surname>Mahé</surname><given-names>P.</given-names></name><name name-style="western"><surname>Geslin</surname><given-names>B.</given-names></name></person-group><year>2023</year><article-title><tp:taxon-name><tp:taxon-name-part taxon-name-part-type="superfamily">Apoidea</tp:taxon-name-part></tp:taxon-name> of New Caledonia 2017-2022</article-title><source>GBIF</source><pub-id pub-id-type="doi">10.15468/qmn3za</pub-id></element-citation></ref><ref id="B9173950"><element-citation xmlns:xlink="http://www.w3.org/1999/xlink" publication-type="article" xlink:type="simple"><person-group person-group-type="author"><name name-style="western"><surname>Rehan</surname><given-names>Sandra M.</given-names></name><name name-style="western"><surname>Richards</surname><given-names>Miriam H.</given-names></name><name name-style="western"><surname>Schwarz</surname><given-names>Michael P.</given-names></name></person-group><year>2009</year><article-title>Evidence of social nesting in the <italic><tp:taxon-name><tp:taxon-name-part taxon-name-part-type="genus" reg="Ceratina">Ceratina</tp:taxon-name-part></tp:taxon-name></italic> of Borneo (<tp:taxon-name><tp:taxon-name-part taxon-name-part-type="order">Hymenoptera</tp:taxon-name-part></tp:taxon-name>: <tp:taxon-name><tp:taxon-name-part taxon-name-part-type="family">Apidae</tp:taxon-name-part></tp:taxon-name>)</article-title><source>Journal of the Kansas Entomological Society</source><volume>82</volume><issue>2</issue><fpage>194</fpage><lpage>209</lpage><pub-id pub-id-type="doi">10.2317/jkes809.22.1</pub-id></element-citation></ref></ref-list></tp:taxon-treatment>
