# Supplementary material for: Checklist of the bees (Hymenoptera, Apoidea) of New Caledonia
Source: Biodivers Data J. 2023 Jul 31;11:e105291. doi: 10.3897/BDJ.11.e105291 (PMC10552698; doi:10.3897/BDJ.11.e105291)
Supplement: XML Treatment for Euhesma sp.* [file BDJ.11.e105291-treatment6.xml]

<!DOCTYPE tp:taxon-treatment
  PUBLIC "-//TaxonX//DTD Taxonomic Treatment Publishing DTD v0 20100105//EN" "tax-treatment-NSO.dtd">
<tp:taxon-treatment xmlns:tp="http://www.plazi.org/taxpub"><tp:treatment-meta><mixed-citation publication-type="journal"><person-group><name><surname>Zakardjian</surname><given-names>Marie</given-names></name><name><surname>Jourdan</surname><given-names>Hervé</given-names></name><name><surname>Cochenille</surname><given-names>Thomas</given-names></name><name><surname>Mahé</surname><given-names>Prisca</given-names></name><name><surname>Geslin</surname><given-names>Benoît</given-names></name></person-group><article-title>Checklist of the bees (<tp:taxon-name><tp:taxon-name-part taxon-name-part-type="order">Hymenoptera</tp:taxon-name-part></tp:taxon-name>, <tp:taxon-name><tp:taxon-name-part taxon-name-part-type="superfamily">Apoidea</tp:taxon-name-part></tp:taxon-name>) of New Caledonia</article-title><source>Biodivers Data J</source><day>31</day><month>07</month><year>2023</year><volume>11</volume><pub-id pub-id-type="doi">10.3897/BDJ.11.e105291</pub-id></mixed-citation></tp:treatment-meta><tp:nomenclature><tp:taxon-name>
              <object-id xmlns:xlink="http://www.w3.org/1999/xlink" content-type="arpha" xlink:type="simple">9EB29FE6-EDD8-5858-90F5-2D35FBD0349C</object-id>
              <tp:taxon-name-part taxon-name-part-type="genus">Euhesma</tp:taxon-name-part>
              <tp:taxon-name-part taxon-name-part-type="undef-species">sp.*</tp:taxon-name-part>
            </tp:taxon-name></tp:nomenclature><tp:treatment-sec sec-type="Feeds on"><title>Feeds on</title><p><tp:taxon-name><tp:taxon-name-part taxon-name-part-type="family">Cunoniaceae</tp:taxon-name-part></tp:taxon-name>: <italic><tp:taxon-name><tp:taxon-name-part taxon-name-part-type="genus" reg="Codia">Codia</tp:taxon-name-part><tp:taxon-name-part taxon-name-part-type="species" reg="albifrons">albifrons</tp:taxon-name-part></tp:taxon-name></italic> (native); <tp:taxon-name><tp:taxon-name-part taxon-name-part-type="family">Dilleniaceae</tp:taxon-name-part></tp:taxon-name>: <italic><tp:taxon-name><tp:taxon-name-part taxon-name-part-type="genus" reg="Hibbertia">Hibbertia</tp:taxon-name-part><tp:taxon-name-part taxon-name-part-type="species" reg="heterotricha">heterotricha</tp:taxon-name-part></tp:taxon-name></italic> (native), <italic><tp:taxon-name><tp:taxon-name-part taxon-name-part-type="genus" reg="Hibbertia">Hibbertia</tp:taxon-name-part><tp:taxon-name-part taxon-name-part-type="species" reg="pulchella">pulchella</tp:taxon-name-part></tp:taxon-name></italic> (native), <italic><tp:taxon-name><tp:taxon-name-part taxon-name-part-type="genus" reg="Hibertia">Hibertia</tp:taxon-name-part></tp:taxon-name></italic> sp. (native); <tp:taxon-name><tp:taxon-name-part taxon-name-part-type="family">Myrtaceae</tp:taxon-name-part></tp:taxon-name>: <italic><tp:taxon-name><tp:taxon-name-part taxon-name-part-type="genus" reg="Syzygium">Syzygium</tp:taxon-name-part><tp:taxon-name-part taxon-name-part-type="species" reg="quadrangulare">quadrangulare</tp:taxon-name-part></tp:taxon-name></italic> (native) (<xref ref-type="bibr" rid="B8800275">Donovan et al. 2013</xref>).</p></tp:treatment-sec><tp:treatment-sec sec-type="Distribution"><title>Distribution</title><p>Historical data in New Caledonia: Mont Koghi, 4-6 Oct 1967, one male. Dec 1979-Sep 2008, five females, no location (<xref ref-type="bibr" rid="B8800275">Donovan et al. 2013</xref>).</p></tp:treatment-sec><tp:treatment-sec sec-type="Notes"><title>Notes</title><p>This species is named <italic><tp:taxon-name><tp:taxon-name-part taxon-name-part-type="genus" reg="Euhesma">Euhesma</tp:taxon-name-part></tp:taxon-name></italic> sp. indet. One in Donovan et al. (2013).</p><p>No precise location in <xref ref-type="bibr" rid="B8800275">Donovan et al. (2013)</xref>. However, the list of plant species described in the latter and the presence of a male in the Mont Koghi suggests that the species can be observed in forested or maquis areas on ultramafic substrates.</p></tp:treatment-sec><ref-list><ref id="B8800275"><element-citation xmlns:xlink="http://www.w3.org/1999/xlink" publication-type="article" xlink:type="simple"><person-group person-group-type="author"><name name-style="western"><surname>Donovan</surname><given-names>Barry J.</given-names></name><name name-style="western"><surname>Munzinger</surname><given-names>Jérôme</given-names></name><name name-style="western"><surname>Pauly</surname><given-names>Alain</given-names></name><name name-style="western"><surname>McPherson</surname><given-names>Gordon</given-names></name></person-group><year>2013</year><article-title>Flower-visiting records of the native bees of New Caledonia</article-title><source>Annals of the Missouri Botanical Garden</source><volume>99</volume><issue>1</issue><fpage>19</fpage><lpage>43</lpage><pub-id pub-id-type="doi">10.3417/2010076</pub-id></element-citation></ref></ref-list></tp:taxon-treatment>
