# Supplementary material for: Checklist of the bees (Hymenoptera, Apoidea) of New Caledonia
Source: Biodivers Data J. 2023 Jul 31;11:e105291. doi: 10.3897/BDJ.11.e105291 (PMC10552698; doi:10.3897/BDJ.11.e105291)
Supplement: XML Treatment for Hylaeus (Gnathoprosopis) albonitens [file BDJ.11.e105291-treatment9.xml]

<!DOCTYPE tp:taxon-treatment
  PUBLIC "-//TaxonX//DTD Taxonomic Treatment Publishing DTD v0 20100105//EN" "tax-treatment-NSO.dtd">
<tp:taxon-treatment xmlns:tp="http://www.plazi.org/taxpub"><tp:treatment-meta><mixed-citation publication-type="journal"><person-group><name><surname>Zakardjian</surname><given-names>Marie</given-names></name><name><surname>Jourdan</surname><given-names>Hervé</given-names></name><name><surname>Cochenille</surname><given-names>Thomas</given-names></name><name><surname>Mahé</surname><given-names>Prisca</given-names></name><name><surname>Geslin</surname><given-names>Benoît</given-names></name></person-group><article-title>Checklist of the bees (<tp:taxon-name><tp:taxon-name-part taxon-name-part-type="order">Hymenoptera</tp:taxon-name-part></tp:taxon-name>, <tp:taxon-name><tp:taxon-name-part taxon-name-part-type="superfamily">Apoidea</tp:taxon-name-part></tp:taxon-name>) of New Caledonia</article-title><source>Biodivers Data J</source><day>31</day><month>07</month><year>2023</year><volume>11</volume><pub-id pub-id-type="doi">10.3897/BDJ.11.e105291</pub-id></mixed-citation></tp:treatment-meta><tp:nomenclature><tp:taxon-name><object-id xmlns:xlink="http://www.w3.org/1999/xlink" content-type="arpha" xlink:type="simple">066A2B2A-384F-575E-BDF2-7C802C07B7A0</object-id><tp:taxon-name-part taxon-name-part-type="genus">Hylaeus</tp:taxon-name-part> (<tp:taxon-name-part taxon-name-part-type="subgenus">Gnathoprosopis</tp:taxon-name-part>) <tp:taxon-name-part taxon-name-part-type="species">albonitens</tp:taxon-name-part></tp:taxon-name><tp:taxon-authority>(Cockerell, 1905)*</tp:taxon-authority><tp:nomenclature-citation-list><tp:nomenclature-citation><tp:taxon-name>
                  <tp:taxon-name-part taxon-name-part-type="genus" reg="Prosopis">Prosopis</tp:taxon-name-part>
                  <tp:taxon-name-part taxon-name-part-type="species" reg="albonitens">albonitens</tp:taxon-name-part>
                </tp:taxon-name><comment> Cockerell, 1905;</comment></tp:nomenclature-citation><tp:nomenclature-citation><tp:taxon-name>
                  <tp:taxon-name-part taxon-name-part-type="genus" reg="Prosopis">Prosopis</tp:taxon-name-part>
                  <tp:taxon-name-part taxon-name-part-type="species" reg="albipes">albipes</tp:taxon-name-part>
                </tp:taxon-name><comment>, 1924</comment></tp:nomenclature-citation></tp:nomenclature-citation-list></tp:nomenclature><tp:treatment-sec sec-type="Feeds on"><title>Feeds on</title><p><tp:taxon-name><tp:taxon-name-part taxon-name-part-type="family">Myrtaceae</tp:taxon-name-part></tp:taxon-name>: <italic><tp:taxon-name><tp:taxon-name-part taxon-name-part-type="genus" reg="Callistemon">Callistemon</tp:taxon-name-part></tp:taxon-name></italic> sp. (alien) (new record).</p></tp:treatment-sec><tp:treatment-sec sec-type="Native status"><title>Native status</title><p>Alien</p></tp:treatment-sec><tp:treatment-sec sec-type="Distribution"><title>Distribution</title><p>Native range: Australia.</p><p>Alien range: Hawaii.</p><p>Historical data in New Caledonia: Voh, near the cemetary, 8 Dec 2022, one male and three females (<xref ref-type="bibr" rid="B9732904">Zakardjian et al. 2023b</xref>).</p></tp:treatment-sec><tp:treatment-sec sec-type="Notes"><title>Notes</title><p>Likely a new alien species, potentially introduced via the Vavouto industrial harbour facility. We nevertheless cannot exclude that one of the three below-mentioned <italic><tp:taxon-name><tp:taxon-name-part taxon-name-part-type="genus" reg="Hylaeus">Hylaeus</tp:taxon-name-part></tp:taxon-name></italic> morphospecies (<xref ref-type="bibr" rid="B8800275">Donovan et al. 2013</xref>) may also fit with <italic><tp:taxon-name><tp:taxon-name-part taxon-name-part-type="genus" reg="Hylaeus">H.</tp:taxon-name-part><tp:taxon-name-part taxon-name-part-type="species" reg="albonitens">albonitens</tp:taxon-name-part></tp:taxon-name></italic>.</p><p><bold>Occurrence status</bold>: data deficient.</p></tp:treatment-sec><ref-list><ref id="B9732904"><element-citation xmlns:xlink="http://www.w3.org/1999/xlink" publication-type="article" xlink:type="simple"><person-group person-group-type="author"><name name-style="western"><surname>Zakardjian</surname><given-names>M.</given-names></name><name name-style="western"><surname>Jourdan</surname><given-names>H.</given-names></name><name name-style="western"><surname>Cochenille</surname><given-names>T.</given-names></name><name name-style="western"><surname>Mahé</surname><given-names>P.</given-names></name><name name-style="western"><surname>Geslin</surname><given-names>B.</given-names></name></person-group><year>2023</year><article-title><tp:taxon-name><tp:taxon-name-part taxon-name-part-type="superfamily">Apoidea</tp:taxon-name-part></tp:taxon-name> of New Caledonia 2017-2022</article-title><source>GBIF</source><pub-id pub-id-type="doi">10.15468/qmn3za</pub-id></element-citation></ref><ref id="B8800275"><element-citation xmlns:xlink="http://www.w3.org/1999/xlink" publication-type="article" xlink:type="simple"><person-group person-group-type="author"><name name-style="western"><surname>Donovan</surname><given-names>Barry J.</given-names></name><name name-style="western"><surname>Munzinger</surname><given-names>Jérôme</given-names></name><name name-style="western"><surname>Pauly</surname><given-names>Alain</given-names></name><name name-style="western"><surname>McPherson</surname><given-names>Gordon</given-names></name></person-group><year>2013</year><article-title>Flower-visiting records of the native bees of New Caledonia</article-title><source>Annals of the Missouri Botanical Garden</source><volume>99</volume><issue>1</issue><fpage>19</fpage><lpage>43</lpage><pub-id pub-id-type="doi">10.3417/2010076</pub-id></element-citation></ref></ref-list></tp:taxon-treatment>
