# Supplementary material for: Checklist of the bees (Hymenoptera, Apoidea) of New Caledonia
Source: Biodivers Data J. 2023 Jul 31;11:e105291. doi: 10.3897/BDJ.11.e105291 (PMC10552698; doi:10.3897/BDJ.11.e105291)
Supplement: XML Treatment for Homalictus curvistriae [file BDJ.11.e105291-treatment23.xml]

<!DOCTYPE tp:taxon-treatment
  PUBLIC "-//TaxonX//DTD Taxonomic Treatment Publishing DTD v0 20100105//EN" "tax-treatment-NSO.dtd">
<tp:taxon-treatment xmlns:tp="http://www.plazi.org/taxpub"><tp:treatment-meta><mixed-citation publication-type="journal"><person-group><name><surname>Zakardjian</surname><given-names>Marie</given-names></name><name><surname>Jourdan</surname><given-names>Hervé</given-names></name><name><surname>Cochenille</surname><given-names>Thomas</given-names></name><name><surname>Mahé</surname><given-names>Prisca</given-names></name><name><surname>Geslin</surname><given-names>Benoît</given-names></name></person-group><article-title>Checklist of the bees (<tp:taxon-name><tp:taxon-name-part taxon-name-part-type="order">Hymenoptera</tp:taxon-name-part></tp:taxon-name>, <tp:taxon-name><tp:taxon-name-part taxon-name-part-type="superfamily">Apoidea</tp:taxon-name-part></tp:taxon-name>) of New Caledonia</article-title><source>Biodivers Data J</source><day>31</day><month>07</month><year>2023</year><volume>11</volume><pub-id pub-id-type="doi">10.3897/BDJ.11.e105291</pub-id></mixed-citation></tp:treatment-meta><tp:nomenclature><tp:taxon-name>
              <object-id xmlns:xlink="http://www.w3.org/1999/xlink" content-type="arpha" xlink:type="simple">0C4316C2-A0AE-519B-8494-2E7DAD2D0438</object-id>
              <tp:taxon-name-part taxon-name-part-type="genus">Homalictus</tp:taxon-name-part>
              <tp:taxon-name-part taxon-name-part-type="species">curvistriae</tp:taxon-name-part>
            </tp:taxon-name><tp:taxon-authority>Donovan &amp; Pauly, 2015</tp:taxon-authority></tp:nomenclature><tp:treatment-sec sec-type="Feeds on"><title>Feeds on</title><p><tp:taxon-name><tp:taxon-name-part taxon-name-part-type="family">Asteraceae</tp:taxon-name-part></tp:taxon-name>: undetermined species (alien); <tp:taxon-name><tp:taxon-name-part taxon-name-part-type="family">Cunoniaceae</tp:taxon-name-part></tp:taxon-name>: <italic><tp:taxon-name><tp:taxon-name-part taxon-name-part-type="genus" reg="Pancheria">Pancheria</tp:taxon-name-part><tp:taxon-name-part taxon-name-part-type="species" reg="robusta">robusta</tp:taxon-name-part></tp:taxon-name></italic> (endemic); <tp:taxon-name><tp:taxon-name-part taxon-name-part-type="family">Dilleniaceae</tp:taxon-name-part></tp:taxon-name>: <italic><tp:taxon-name><tp:taxon-name-part taxon-name-part-type="genus" reg="Hibbertia">Hibbertia</tp:taxon-name-part><tp:taxon-name-part taxon-name-part-type="species" reg="lucens">lucens</tp:taxon-name-part></tp:taxon-name></italic> (native), <italic><tp:taxon-name><tp:taxon-name-part taxon-name-part-type="genus" reg="Hibbertia">Hibbertia</tp:taxon-name-part><tp:taxon-name-part taxon-name-part-type="species" reg="trachyphylla">trachyphylla</tp:taxon-name-part></tp:taxon-name></italic> (native); <tp:taxon-name><tp:taxon-name-part taxon-name-part-type="family">Ericaceae</tp:taxon-name-part></tp:taxon-name>: <italic><tp:taxon-name><tp:taxon-name-part taxon-name-part-type="genus" reg="Dracophyllum">Dracophyllum</tp:taxon-name-part><tp:taxon-name-part taxon-name-part-type="species" reg="involucratum">involucratum</tp:taxon-name-part></tp:taxon-name></italic> (endemic); <tp:taxon-name><tp:taxon-name-part taxon-name-part-type="family">Goodeniaceae</tp:taxon-name-part></tp:taxon-name>: <italic><tp:taxon-name><tp:taxon-name-part taxon-name-part-type="genus" reg="Scaevola">Scaevola</tp:taxon-name-part><tp:taxon-name-part taxon-name-part-type="species" reg="beckii">beckii</tp:taxon-name-part></tp:taxon-name></italic> (endemic); <tp:taxon-name><tp:taxon-name-part taxon-name-part-type="family">Loganiaceae</tp:taxon-name-part></tp:taxon-name>: <italic><tp:taxon-name><tp:taxon-name-part taxon-name-part-type="genus" reg="Geniostoma">Geniostoma</tp:taxon-name-part><tp:taxon-name-part taxon-name-part-type="species" reg="densiflorum">densiflorum</tp:taxon-name-part></tp:taxon-name></italic> (endemic); <tp:taxon-name><tp:taxon-name-part taxon-name-part-type="family">Myrtaceae</tp:taxon-name-part></tp:taxon-name>: <tp:taxon-name><tp:taxon-name-part taxon-name-part-type="genus" reg="Metrosideros">Metrosideros</tp:taxon-name-part><tp:taxon-name-part taxon-name-part-type="species" reg="operculata">operculata</tp:taxon-name-part></tp:taxon-name> (native), <tp:taxon-name><tp:taxon-name-part taxon-name-part-type="genus" reg="Metrosideros">Metrosideros</tp:taxon-name-part></tp:taxon-name> punctata (endemic); <tp:taxon-name><tp:taxon-name-part taxon-name-part-type="family">Rubiaceae</tp:taxon-name-part></tp:taxon-name>: <tp:taxon-name><tp:taxon-name-part taxon-name-part-type="genus" reg="Normandia">Normandia</tp:taxon-name-part><tp:taxon-name-part taxon-name-part-type="species" reg="neocaledonica">neocaledonica</tp:taxon-name-part></tp:taxon-name> (endemic), Psychotria rupicola (endemic); <tp:taxon-name><tp:taxon-name-part taxon-name-part-type="family">Rutaceae</tp:taxon-name-part></tp:taxon-name>: <italic><tp:taxon-name><tp:taxon-name-part taxon-name-part-type="genus" reg="Zanthoxyllum">Zanthoxyllum</tp:taxon-name-part></tp:taxon-name></italic> sp. (endemic) (<xref ref-type="bibr" rid="B8800275">Donovan et al. 2013</xref>); <tp:taxon-name><tp:taxon-name-part taxon-name-part-type="family">Ericaceae</tp:taxon-name-part></tp:taxon-name>: <italic><tp:taxon-name><tp:taxon-name-part taxon-name-part-type="genus" reg="Dracophyllum">Dracophyllum</tp:taxon-name-part><tp:taxon-name-part taxon-name-part-type="species" reg="verticillatum">verticillatum</tp:taxon-name-part></tp:taxon-name></italic> (endemic), <tp:taxon-name><tp:taxon-name-part taxon-name-part-type="genus" reg="Styphelia">Styphelia</tp:taxon-name-part><tp:taxon-name-part taxon-name-part-type="uncertainty-rank">cf</tp:taxon-name-part><tp:taxon-name-part taxon-name-part-type="species" reg="cymbulae">cymbulae</tp:taxon-name-part></tp:taxon-name> (endemic); <tp:taxon-name><tp:taxon-name-part taxon-name-part-type="family">Melastomataceae</tp:taxon-name-part></tp:taxon-name>: <italic><tp:taxon-name><tp:taxon-name-part taxon-name-part-type="genus" reg="Melastoma">Melastoma</tp:taxon-name-part><tp:taxon-name-part taxon-name-part-type="species" reg="malabathricum">malabathricum</tp:taxon-name-part></tp:taxon-name></italic> (ex. <italic><tp:taxon-name><tp:taxon-name-part taxon-name-part-type="genus" reg="Melastoma">Melastoma</tp:taxon-name-part><tp:taxon-name-part taxon-name-part-type="species" reg="denticulatum">denticulatum</tp:taxon-name-part></tp:taxon-name></italic>) (native) (<xref ref-type="bibr" rid="B8800491">Pauly et al. 2015</xref>); <tp:taxon-name><tp:taxon-name-part taxon-name-part-type="family">Goodeniaceae</tp:taxon-name-part></tp:taxon-name>: <italic><tp:taxon-name><tp:taxon-name-part taxon-name-part-type="genus" reg="Scaevola">Scaevola</tp:taxon-name-part><tp:taxon-name-part taxon-name-part-type="species" reg="montana">montana</tp:taxon-name-part></tp:taxon-name></italic> (endemic) (new records).</p></tp:treatment-sec><tp:treatment-sec sec-type="Native status"><title>Native status</title><p>Endemic</p></tp:treatment-sec><tp:treatment-sec sec-type="Distribution"><title>Distribution</title><p>Historical data in New Caledonia: Mt Panié, 8-9 Feb 1963, two males and three females. Rivière Bleue, 14 Nov 1963, one female. Tchambouenne 7 km S, 28 Jan 1964, one female. Mt Koghi, 23-27 Oct 1967, one male. W. of Ponerihouen, 31 Jul 1971, one female. Dumbea, 19 Dec 1979, one female. Montagne des sources, 29 Dec 1979, three males and one female. Mont Dzumac, 11 Oct 1980, one female. Montagne des Sources, 22 Oct 1980, one female. Montagne des Sources, 25 Oct 1980, seven females. Koum Riv., 23 Nov 2001, one female. Haute Vallée de la Ni, 23 Oct 2004, one male and one female. Col de Yaté, 14 Nov 2004, one male. Vallée de la Tchamba, 26 Jul 2005, one male. Prony, 21 Aug 2005, one female. Haute Kuébuni, 25 Mar 2007, one female. Boulinda, 2 Sep 2009, one female. Aoupinié, 3 Sep 2010, one female (<xref ref-type="bibr" rid="B8800491">Pauly et al. 2015</xref>). Dec 1979-Sep. 2008, two males and 12 females (<xref ref-type="bibr" rid="B8800275">Donovan et al. 2013</xref>). Mont Dore, 10 May, 2022, four individuals; 17 May 2022, five individuals; 18 May 2022, two individuals (<xref ref-type="bibr" rid="B9732904">Zakardjian et al. 2023b</xref>).</p></tp:treatment-sec><tp:treatment-sec sec-type="Notes"><title>Notes</title><p>This species has been observed in forested areas, on ultramafic subtrates, but also volcano sedimentary substrates, mostly in altitudes (&gt; 500 m).</p></tp:treatment-sec><ref-list><ref id="B8800275"><element-citation xmlns:xlink="http://www.w3.org/1999/xlink" publication-type="article" xlink:type="simple"><person-group person-group-type="author"><name name-style="western"><surname>Donovan</surname><given-names>Barry J.</given-names></name><name name-style="western"><surname>Munzinger</surname><given-names>Jérôme</given-names></name><name name-style="western"><surname>Pauly</surname><given-names>Alain</given-names></name><name name-style="western"><surname>McPherson</surname><given-names>Gordon</given-names></name></person-group><year>2013</year><article-title>Flower-visiting records of the native bees of New Caledonia</article-title><source>Annals of the Missouri Botanical Garden</source><volume>99</volume><issue>1</issue><fpage>19</fpage><lpage>43</lpage><pub-id pub-id-type="doi">10.3417/2010076</pub-id></element-citation></ref><ref id="B8800491"><element-citation xmlns:xlink="http://www.w3.org/1999/xlink" publication-type="article" xlink:type="simple"><person-group person-group-type="author"><name name-style="western"><surname>Pauly</surname><given-names>A</given-names></name><name name-style="western"><surname>Donovan</surname><given-names>Barry</given-names></name><name name-style="western"><surname>Munzinger</surname><given-names>Jérôme</given-names></name></person-group><year>2015</year><article-title>Les abeilles du genre <italic><tp:taxon-name><tp:taxon-name-part taxon-name-part-type="genus" reg="Homalictus">Homalictus</tp:taxon-name-part></tp:taxon-name></italic> Cockerell, 1919 en Nouvelle-Calédonie (<tp:taxon-name><tp:taxon-name-part taxon-name-part-type="order">Hymenoptera</tp:taxon-name-part></tp:taxon-name>: <tp:taxon-name><tp:taxon-name-part taxon-name-part-type="superfamily">Apoidea</tp:taxon-name-part></tp:taxon-name>: <tp:taxon-name><tp:taxon-name-part taxon-name-part-type="family">Halictidae</tp:taxon-name-part></tp:taxon-name>)</article-title><source>Belgian Journal of Entomology</source><volume>34</volume><fpage>1</fpage><lpage>30</lpage></element-citation></ref><ref id="B9732904"><element-citation xmlns:xlink="http://www.w3.org/1999/xlink" publication-type="article" xlink:type="simple"><person-group person-group-type="author"><name name-style="western"><surname>Zakardjian</surname><given-names>M.</given-names></name><name name-style="western"><surname>Jourdan</surname><given-names>H.</given-names></name><name name-style="western"><surname>Cochenille</surname><given-names>T.</given-names></name><name name-style="western"><surname>Mahé</surname><given-names>P.</given-names></name><name name-style="western"><surname>Geslin</surname><given-names>B.</given-names></name></person-group><year>2023</year><article-title><tp:taxon-name><tp:taxon-name-part taxon-name-part-type="superfamily">Apoidea</tp:taxon-name-part></tp:taxon-name> of New Caledonia 2017-2022</article-title><source>GBIF</source><pub-id pub-id-type="doi">10.15468/qmn3za</pub-id></element-citation></ref></ref-list></tp:taxon-treatment>
