# Supplementary material for: Checklist of the bees (Hymenoptera, Apoidea) of New Caledonia
Source: Biodivers Data J. 2023 Jul 31;11:e105291. doi: 10.3897/BDJ.11.e105291 (PMC10552698; doi:10.3897/BDJ.11.e105291)
Supplement: XML Treatment for Homalictus koghiensis [file BDJ.11.e105291-treatment26.xml]

<!DOCTYPE tp:taxon-treatment
  PUBLIC "-//TaxonX//DTD Taxonomic Treatment Publishing DTD v0 20100105//EN" "tax-treatment-NSO.dtd">
<tp:taxon-treatment xmlns:tp="http://www.plazi.org/taxpub"><tp:treatment-meta><mixed-citation publication-type="journal"><person-group><name><surname>Zakardjian</surname><given-names>Marie</given-names></name><name><surname>Jourdan</surname><given-names>Hervé</given-names></name><name><surname>Cochenille</surname><given-names>Thomas</given-names></name><name><surname>Mahé</surname><given-names>Prisca</given-names></name><name><surname>Geslin</surname><given-names>Benoît</given-names></name></person-group><article-title>Checklist of the bees (<tp:taxon-name><tp:taxon-name-part taxon-name-part-type="order">Hymenoptera</tp:taxon-name-part></tp:taxon-name>, <tp:taxon-name><tp:taxon-name-part taxon-name-part-type="superfamily">Apoidea</tp:taxon-name-part></tp:taxon-name>) of New Caledonia</article-title><source>Biodivers Data J</source><day>31</day><month>07</month><year>2023</year><volume>11</volume><pub-id pub-id-type="doi">10.3897/BDJ.11.e105291</pub-id></mixed-citation></tp:treatment-meta><tp:nomenclature><tp:taxon-name>
              <object-id xmlns:xlink="http://www.w3.org/1999/xlink" content-type="arpha" xlink:type="simple">F5140C8C-3B2A-5E30-A674-BEDDA90AF5E3</object-id>
              <tp:taxon-name-part taxon-name-part-type="genus">Homalictus</tp:taxon-name-part>
              <tp:taxon-name-part taxon-name-part-type="species">koghiensis</tp:taxon-name-part>
            </tp:taxon-name><tp:taxon-authority>Donovan &amp; Pauly, 2015*</tp:taxon-authority></tp:nomenclature><tp:treatment-sec sec-type="Native status"><title>Native status</title><p>Endemic</p></tp:treatment-sec><tp:treatment-sec sec-type="Distribution"><title>Distribution</title><p>Historical data in New Caledonia: Mts Koghis, Jan 1969, three males (holotype and paratypes; <xref ref-type="bibr" rid="B8800491">Pauly et al. (2015)</xref>).</p></tp:treatment-sec><tp:treatment-sec sec-type="Notes"><title>Notes</title><p>This species was observed in altitudinal (&gt; 500 m) forested areas on ultramafic substrates.</p><p><bold>Occurrence status</bold>: data deficient.</p></tp:treatment-sec><ref-list><ref id="B8800491"><element-citation xmlns:xlink="http://www.w3.org/1999/xlink" publication-type="article" xlink:type="simple"><person-group person-group-type="author"><name name-style="western"><surname>Pauly</surname><given-names>A</given-names></name><name name-style="western"><surname>Donovan</surname><given-names>Barry</given-names></name><name name-style="western"><surname>Munzinger</surname><given-names>Jérôme</given-names></name></person-group><year>2015</year><article-title>Les abeilles du genre <italic><tp:taxon-name><tp:taxon-name-part taxon-name-part-type="genus" reg="Homalictus">Homalictus</tp:taxon-name-part></tp:taxon-name></italic> Cockerell, 1919 en Nouvelle-Calédonie (<tp:taxon-name><tp:taxon-name-part taxon-name-part-type="order">Hymenoptera</tp:taxon-name-part></tp:taxon-name>: <tp:taxon-name><tp:taxon-name-part taxon-name-part-type="superfamily">Apoidea</tp:taxon-name-part></tp:taxon-name>: <tp:taxon-name><tp:taxon-name-part taxon-name-part-type="family">Halictidae</tp:taxon-name-part></tp:taxon-name>)</article-title><source>Belgian Journal of Entomology</source><volume>34</volume><fpage>1</fpage><lpage>30</lpage></element-citation></ref></ref-list></tp:taxon-treatment>
