# Supplementary material for: Checklist of the bees (Hymenoptera, Apoidea) of New Caledonia
Source: Biodivers Data J. 2023 Jul 31;11:e105291. doi: 10.3897/BDJ.11.e105291 (PMC10552698; doi:10.3897/BDJ.11.e105291)
Supplement: XML Treatment for Homalictus melanasiae [file BDJ.11.e105291-treatment28.xml]

<!DOCTYPE tp:taxon-treatment
  PUBLIC "-//TaxonX//DTD Taxonomic Treatment Publishing DTD v0 20100105//EN" "tax-treatment-NSO.dtd">
<tp:taxon-treatment xmlns:tp="http://www.plazi.org/taxpub"><tp:treatment-meta><mixed-citation publication-type="journal"><person-group><name><surname>Zakardjian</surname><given-names>Marie</given-names></name><name><surname>Jourdan</surname><given-names>Hervé</given-names></name><name><surname>Cochenille</surname><given-names>Thomas</given-names></name><name><surname>Mahé</surname><given-names>Prisca</given-names></name><name><surname>Geslin</surname><given-names>Benoît</given-names></name></person-group><article-title>Checklist of the bees (<tp:taxon-name><tp:taxon-name-part taxon-name-part-type="order">Hymenoptera</tp:taxon-name-part></tp:taxon-name>, <tp:taxon-name><tp:taxon-name-part taxon-name-part-type="superfamily">Apoidea</tp:taxon-name-part></tp:taxon-name>) of New Caledonia</article-title><source>Biodivers Data J</source><day>31</day><month>07</month><year>2023</year><volume>11</volume><pub-id pub-id-type="doi">10.3897/BDJ.11.e105291</pub-id></mixed-citation></tp:treatment-meta><tp:nomenclature><tp:taxon-name>
              <object-id xmlns:xlink="http://www.w3.org/1999/xlink" content-type="arpha" xlink:type="simple">3AAE6D6E-7FE1-544F-9135-97D090C91133</object-id>
              <tp:taxon-name-part taxon-name-part-type="genus">Homalictus</tp:taxon-name-part>
              <tp:taxon-name-part taxon-name-part-type="species">melanasiae</tp:taxon-name-part>
            </tp:taxon-name><tp:taxon-authority>Donovan &amp; Pauly, 2015</tp:taxon-authority></tp:nomenclature><tp:treatment-sec sec-type="Feeds on"><title>Feeds on</title><p><tp:taxon-name><tp:taxon-name-part taxon-name-part-type="family">Asteraceae</tp:taxon-name-part></tp:taxon-name>: <italic><tp:taxon-name><tp:taxon-name-part taxon-name-part-type="genus" reg="Argeratum">Argeratum</tp:taxon-name-part></tp:taxon-name></italic> sp. (alien); <tp:taxon-name><tp:taxon-name-part taxon-name-part-type="family">Araliaceae</tp:taxon-name-part></tp:taxon-name>: <italic><tp:taxon-name><tp:taxon-name-part taxon-name-part-type="genus" reg="Polyscias">Polyscias</tp:taxon-name-part><tp:taxon-name-part taxon-name-part-type="species" reg="sessiliflora">sessiliflora</tp:taxon-name-part></tp:taxon-name></italic> (endemic), <italic><tp:taxon-name><tp:taxon-name-part taxon-name-part-type="genus" reg="Polyscias">Polyscias</tp:taxon-name-part></tp:taxon-name></italic> sp. (endemic); <tp:taxon-name><tp:taxon-name-part taxon-name-part-type="family">Myodocarpaceae</tp:taxon-name-part></tp:taxon-name>: <italic><tp:taxon-name><tp:taxon-name-part taxon-name-part-type="genus" reg="Myodocarpus">Myodocarpus</tp:taxon-name-part></tp:taxon-name></italic> sp. (endemic); <tp:taxon-name><tp:taxon-name-part taxon-name-part-type="family">Rhamnaceae</tp:taxon-name-part></tp:taxon-name>: <italic><tp:taxon-name><tp:taxon-name-part taxon-name-part-type="genus" reg="Alphitonia">Alphitonia</tp:taxon-name-part><tp:taxon-name-part taxon-name-part-type="species" reg="neocaledonica">neocaledonica</tp:taxon-name-part></tp:taxon-name></italic> (endemic); <tp:taxon-name><tp:taxon-name-part taxon-name-part-type="family">Sapindaceae</tp:taxon-name-part></tp:taxon-name>: <italic><tp:taxon-name><tp:taxon-name-part taxon-name-part-type="genus" reg="Guioa">Guioa</tp:taxon-name-part><tp:taxon-name-part taxon-name-part-type="species" reg="villosa">villosa</tp:taxon-name-part></tp:taxon-name></italic> (endemic), <italic><tp:taxon-name><tp:taxon-name-part taxon-name-part-type="genus" reg="Litchi">Litchi</tp:taxon-name-part><tp:taxon-name-part taxon-name-part-type="species" reg="chinensis">chinensis</tp:taxon-name-part></tp:taxon-name></italic> (alien) (<xref ref-type="bibr" rid="B8800275">Donovan et al. 2013</xref>).</p></tp:treatment-sec><tp:treatment-sec sec-type="Native status"><title>Native status</title><p>Endemic</p></tp:treatment-sec><tp:treatment-sec sec-type="Distribution"><title>Distribution</title><p>Historical data in New Caledonia: Thi River Valley, 6 Nov 1940, one female. Mt Koghi, 1 Feb 1961, one female; 8 Oct 1969, four females. Mt Dzumac, 24 Feb 1980, one female. Thy Valley, 18 Jun 1980, one female; 3 Jul 1980, one female; 5 May 1981, five females (including holotype). Col de Mouirange, 10 Oct 1980, one female. Mts Koghis, Auberge, 23 Jul 2003, one female. Houailou, 30 Jul 2003, one female (paratypes). Haute Vallée de la Ni, 29 Apr 2004, one female. Piste Ni-Dzumacs, 7 May 2004, one female (<xref ref-type="bibr" rid="B8800491">Pauly et al. 2015</xref>). Dec 1979-Sep 2008, 11 females (<xref ref-type="bibr" rid="B8800275">Donovan et al. 2013</xref>).</p></tp:treatment-sec><tp:treatment-sec sec-type="Notes"><title>Notes</title><p>This species has been observed in ultramafic substrates in both maquis and forested areas.</p></tp:treatment-sec><ref-list><ref id="B8800275"><element-citation xmlns:xlink="http://www.w3.org/1999/xlink" publication-type="article" xlink:type="simple"><person-group person-group-type="author"><name name-style="western"><surname>Donovan</surname><given-names>Barry J.</given-names></name><name name-style="western"><surname>Munzinger</surname><given-names>Jérôme</given-names></name><name name-style="western"><surname>Pauly</surname><given-names>Alain</given-names></name><name name-style="western"><surname>McPherson</surname><given-names>Gordon</given-names></name></person-group><year>2013</year><article-title>Flower-visiting records of the native bees of New Caledonia</article-title><source>Annals of the Missouri Botanical Garden</source><volume>99</volume><issue>1</issue><fpage>19</fpage><lpage>43</lpage><pub-id pub-id-type="doi">10.3417/2010076</pub-id></element-citation></ref><ref id="B8800491"><element-citation xmlns:xlink="http://www.w3.org/1999/xlink" publication-type="article" xlink:type="simple"><person-group person-group-type="author"><name name-style="western"><surname>Pauly</surname><given-names>A</given-names></name><name name-style="western"><surname>Donovan</surname><given-names>Barry</given-names></name><name name-style="western"><surname>Munzinger</surname><given-names>Jérôme</given-names></name></person-group><year>2015</year><article-title>Les abeilles du genre <italic><tp:taxon-name><tp:taxon-name-part taxon-name-part-type="genus" reg="Homalictus">Homalictus</tp:taxon-name-part></tp:taxon-name></italic> Cockerell, 1919 en Nouvelle-Calédonie (<tp:taxon-name><tp:taxon-name-part taxon-name-part-type="order">Hymenoptera</tp:taxon-name-part></tp:taxon-name>: <tp:taxon-name><tp:taxon-name-part taxon-name-part-type="superfamily">Apoidea</tp:taxon-name-part></tp:taxon-name>: <tp:taxon-name><tp:taxon-name-part taxon-name-part-type="family">Halictidae</tp:taxon-name-part></tp:taxon-name>)</article-title><source>Belgian Journal of Entomology</source><volume>34</volume><fpage>1</fpage><lpage>30</lpage></element-citation></ref></ref-list></tp:taxon-treatment>
