# Supplementary material for: Checklist of the bees (Hymenoptera, Apoidea) of New Caledonia
Source: Biodivers Data J. 2023 Jul 31;11:e105291. doi: 10.3897/BDJ.11.e105291 (PMC10552698; doi:10.3897/BDJ.11.e105291)
Supplement: XML Treatment for Lasioglossum (Austrevylaeus) sp.* [file BDJ.11.e105291-treatment34.xml]

<!DOCTYPE tp:taxon-treatment
  PUBLIC "-//TaxonX//DTD Taxonomic Treatment Publishing DTD v0 20100105//EN" "tax-treatment-NSO.dtd">
<tp:taxon-treatment xmlns:tp="http://www.plazi.org/taxpub"><tp:treatment-meta><mixed-citation publication-type="journal"><person-group><name><surname>Zakardjian</surname><given-names>Marie</given-names></name><name><surname>Jourdan</surname><given-names>Hervé</given-names></name><name><surname>Cochenille</surname><given-names>Thomas</given-names></name><name><surname>Mahé</surname><given-names>Prisca</given-names></name><name><surname>Geslin</surname><given-names>Benoît</given-names></name></person-group><article-title>Checklist of the bees (<tp:taxon-name><tp:taxon-name-part taxon-name-part-type="order">Hymenoptera</tp:taxon-name-part></tp:taxon-name>, <tp:taxon-name><tp:taxon-name-part taxon-name-part-type="superfamily">Apoidea</tp:taxon-name-part></tp:taxon-name>) of New Caledonia</article-title><source>Biodivers Data J</source><day>31</day><month>07</month><year>2023</year><volume>11</volume><pub-id pub-id-type="doi">10.3897/BDJ.11.e105291</pub-id></mixed-citation></tp:treatment-meta><tp:nomenclature><tp:taxon-name><object-id xmlns:xlink="http://www.w3.org/1999/xlink" content-type="arpha" xlink:type="simple">40AC1A25-35FE-50CF-9B6A-4D294ABF49C4</object-id><tp:taxon-name-part taxon-name-part-type="genus">Lasioglossum</tp:taxon-name-part> (<tp:taxon-name-part taxon-name-part-type="subgenus">Austrevylaeus</tp:taxon-name-part>) <tp:taxon-name-part taxon-name-part-type="undef-species">sp.*</tp:taxon-name-part></tp:taxon-name></tp:nomenclature><tp:treatment-sec sec-type="Notes"><title>Notes</title><p>This species is mentioned in <xref ref-type="bibr" rid="B8799236">Donovan (1983)</xref> based on a personal communication. <xref ref-type="bibr" rid="B8800464">Pauly and Munzinger (2003)</xref> stated that they did not examine the species which, therefore, needs confirmation.</p><p><bold>Occurrence status</bold>: data deficient.</p></tp:treatment-sec><ref-list><ref id="B8799236"><element-citation xmlns:xlink="http://www.w3.org/1999/xlink" publication-type="article" xlink:type="simple"><person-group person-group-type="author"><name name-style="western"><surname>Donovan</surname><given-names>B. J.</given-names></name></person-group><year>1983</year><article-title>Comparative biogeography of native <tp:taxon-name><tp:taxon-name-part taxon-name-part-type="superfamily">Apoidea</tp:taxon-name-part></tp:taxon-name> of New Zealand and New Caledonia</article-title><source>GeoJournal</source><volume>7</volume><fpage>511</fpage><lpage>516</lpage></element-citation></ref><ref id="B8800464"><element-citation xmlns:xlink="http://www.w3.org/1999/xlink" publication-type="article" xlink:type="simple"><person-group person-group-type="author"><name name-style="western"><surname>Pauly</surname><given-names>Alain</given-names></name><name name-style="western"><surname>Munzinger</surname><given-names>Jérôme</given-names></name></person-group><year>2003</year><article-title>Contribution à la connaissance des <tp:taxon-name><tp:taxon-name-part taxon-name-part-type="order">Hymenoptera</tp:taxon-name-part></tp:taxon-name> <tp:taxon-name><tp:taxon-name-part taxon-name-part-type="superfamily">Apoidea</tp:taxon-name-part></tp:taxon-name> de Nouvelle-Calédonie et de leurs relations avec la flore butinée</article-title><source>Annales de la Société entomologique de France (N.S.)</source><volume>39</volume><issue>2</issue><fpage>153</fpage><lpage>166</lpage><pub-id pub-id-type="doi">10.1080/00379271.2003.10697370</pub-id></element-citation></ref></ref-list></tp:taxon-treatment>
