# Supplementary material for: Checklist of the bees (Hymenoptera, Apoidea) of New Caledonia
Source: Biodivers Data J. 2023 Jul 31;11:e105291. doi: 10.3897/BDJ.11.e105291 (PMC10552698; doi:10.3897/BDJ.11.e105291)
Supplement: XML Treatment for Lasioglossum (Chilalictus) alticola [file BDJ.11.e105291-treatment35.xml]

<!DOCTYPE tp:taxon-treatment
  PUBLIC "-//TaxonX//DTD Taxonomic Treatment Publishing DTD v0 20100105//EN" "tax-treatment-NSO.dtd">
<tp:taxon-treatment xmlns:tp="http://www.plazi.org/taxpub"><tp:treatment-meta><mixed-citation publication-type="journal"><person-group><name><surname>Zakardjian</surname><given-names>Marie</given-names></name><name><surname>Jourdan</surname><given-names>Hervé</given-names></name><name><surname>Cochenille</surname><given-names>Thomas</given-names></name><name><surname>Mahé</surname><given-names>Prisca</given-names></name><name><surname>Geslin</surname><given-names>Benoît</given-names></name></person-group><article-title>Checklist of the bees (<tp:taxon-name><tp:taxon-name-part taxon-name-part-type="order">Hymenoptera</tp:taxon-name-part></tp:taxon-name>, <tp:taxon-name><tp:taxon-name-part taxon-name-part-type="superfamily">Apoidea</tp:taxon-name-part></tp:taxon-name>) of New Caledonia</article-title><source>Biodivers Data J</source><day>31</day><month>07</month><year>2023</year><volume>11</volume><pub-id pub-id-type="doi">10.3897/BDJ.11.e105291</pub-id></mixed-citation></tp:treatment-meta><tp:nomenclature><tp:taxon-name><object-id xmlns:xlink="http://www.w3.org/1999/xlink" content-type="arpha" xlink:type="simple">03C5CAE4-5D4E-5EF1-82C7-C4F7C775284D</object-id><tp:taxon-name-part taxon-name-part-type="genus">Lasioglossum</tp:taxon-name-part> (<tp:taxon-name-part taxon-name-part-type="subgenus">Chilalictus</tp:taxon-name-part>) <tp:taxon-name-part taxon-name-part-type="species">alticola</tp:taxon-name-part></tp:taxon-name><tp:taxon-authority>Pauly, Walker, Munzinger &amp; Donovan, 2013</tp:taxon-authority></tp:nomenclature><tp:treatment-sec sec-type="Feeds on"><title>Feeds on</title><p><tp:taxon-name><tp:taxon-name-part taxon-name-part-type="family">Apocynaceae</tp:taxon-name-part></tp:taxon-name>: <italic><tp:taxon-name><tp:taxon-name-part taxon-name-part-type="genus" reg="Parsonsia">Parsonsia</tp:taxon-name-part></tp:taxon-name></italic> sp. (endemic); <tp:taxon-name><tp:taxon-name-part taxon-name-part-type="family">Araliaceae</tp:taxon-name-part></tp:taxon-name>: <italic><tp:taxon-name><tp:taxon-name-part taxon-name-part-type="genus" reg="Polyscias">Polyscias</tp:taxon-name-part><tp:taxon-name-part taxon-name-part-type="species" reg="dioica">dioica</tp:taxon-name-part></tp:taxon-name></italic> (endemic); <tp:taxon-name><tp:taxon-name-part taxon-name-part-type="family">Dilleniaceae</tp:taxon-name-part></tp:taxon-name>: <italic><tp:taxon-name><tp:taxon-name-part taxon-name-part-type="genus" reg="Hibbertia">Hibbertia</tp:taxon-name-part><tp:taxon-name-part taxon-name-part-type="species" reg="nana">nana</tp:taxon-name-part></tp:taxon-name></italic> (endemic); <tp:taxon-name><tp:taxon-name-part taxon-name-part-type="family">Ericaceae</tp:taxon-name-part></tp:taxon-name>: <italic><tp:taxon-name><tp:taxon-name-part taxon-name-part-type="genus" reg="Dracophyllum">Dracophyllum</tp:taxon-name-part><tp:taxon-name-part taxon-name-part-type="species" reg="involucratum">involucratum</tp:taxon-name-part></tp:taxon-name></italic> (endemic); <tp:taxon-name><tp:taxon-name-part taxon-name-part-type="family">Liliaceae</tp:taxon-name-part></tp:taxon-name>: <italic><tp:taxon-name><tp:taxon-name-part taxon-name-part-type="genus" reg="Rhuacophila">Rhuacophila</tp:taxon-name-part><tp:taxon-name-part taxon-name-part-type="species" reg="javanica">javanica</tp:taxon-name-part></tp:taxon-name></italic> (native); <tp:taxon-name><tp:taxon-name-part taxon-name-part-type="family">Phellinaceae</tp:taxon-name-part></tp:taxon-name>: <italic><tp:taxon-name><tp:taxon-name-part taxon-name-part-type="genus" reg="Phelline">Phelline</tp:taxon-name-part><tp:taxon-name-part taxon-name-part-type="species" reg="lucida">lucida</tp:taxon-name-part></tp:taxon-name></italic> (native) (<xref ref-type="bibr" rid="B8800275">Donovan et al. 2013</xref>); <tp:taxon-name><tp:taxon-name-part taxon-name-part-type="family">Asphodelaceae</tp:taxon-name-part></tp:taxon-name>: <italic><tp:taxon-name><tp:taxon-name-part taxon-name-part-type="genus" reg="Rhuacophila">Rhuacophila</tp:taxon-name-part><tp:taxon-name-part taxon-name-part-type="species" reg="javanica">javanica</tp:taxon-name-part></tp:taxon-name></italic> (endemic); <tp:taxon-name><tp:taxon-name-part taxon-name-part-type="family">Phellinaceae</tp:taxon-name-part></tp:taxon-name>: <italic><tp:taxon-name><tp:taxon-name-part taxon-name-part-type="genus" reg="Phelline">Phelline</tp:taxon-name-part><tp:taxon-name-part taxon-name-part-type="species" reg="lucida">lucida</tp:taxon-name-part></tp:taxon-name></italic> (endemic); <tp:taxon-name><tp:taxon-name-part taxon-name-part-type="family">Proteaceae</tp:taxon-name-part></tp:taxon-name>: <italic><tp:taxon-name><tp:taxon-name-part taxon-name-part-type="genus" reg="Beauprea">Beauprea</tp:taxon-name-part><tp:taxon-name-part taxon-name-part-type="species" reg="pancheri">pancheri</tp:taxon-name-part></tp:taxon-name></italic> (endemic) (<xref ref-type="bibr" rid="B8800473">Pauly et al. 2013b</xref>). According to pollen analysis, it also visits <tp:taxon-name><tp:taxon-name-part taxon-name-part-type="family">Arecaceae</tp:taxon-name-part></tp:taxon-name>, <tp:taxon-name><tp:taxon-name-part taxon-name-part-type="subfamily">Myrsinae</tp:taxon-name-part></tp:taxon-name>, <tp:taxon-name><tp:taxon-name-part taxon-name-part-type="family">Rubiaceae</tp:taxon-name-part></tp:taxon-name> and <tp:taxon-name><tp:taxon-name-part taxon-name-part-type="family">Elaeocarpaceae</tp:taxon-name-part></tp:taxon-name> (<xref ref-type="bibr" rid="B8800473">Pauly et al. 2013b</xref>).</p></tp:treatment-sec><tp:treatment-sec sec-type="Native status"><title>Native status</title><p>Endemic</p></tp:treatment-sec><tp:treatment-sec sec-type="Distribution"><title>Distribution</title><p>Historical data in New Caledonia: Dec 1979-Sep 2008, one male and 11 females (<xref ref-type="bibr" rid="B8800275">Donovan et al. 2013</xref>). Mt Ouin, 2 Dec 2000, one female. Aoupinié, 3-23 Nov 2001, one male and eight females. Forêt de Saille, 9 Dec 2001, one female (holotype). Mt. Humboldt, 5-8 Nov 2002, six females. Mont Kouakoué, 25 Nov-2 Dec 2002, four females. Monts Dzumac, 4 Dec 2002, two females. Mont Mou, 17 Jan 2004, three females. Haute-Ni, 25 Oct 2004, one female. Kouakoué, south face, 13 May 2006, one female. Canala, Prokoméo, 17 Dec 2006, one male. Pass on mining road from Poro to Kouaoua, one female (no date; <xref ref-type="bibr" rid="B8800473">Pauly et al. (2013b)</xref>).</p></tp:treatment-sec><tp:treatment-sec sec-type="Notes"><title>Notes</title><p>This species has been observed in high altitude (up to 1350 m) maquis and forested areas on ultramafic substrates and high altitude (up to 850 m) forested areas on volcano sedimentary substrate.</p></tp:treatment-sec><ref-list><ref id="B8800275"><element-citation xmlns:xlink="http://www.w3.org/1999/xlink" publication-type="article" xlink:type="simple"><person-group person-group-type="author"><name name-style="western"><surname>Donovan</surname><given-names>Barry J.</given-names></name><name name-style="western"><surname>Munzinger</surname><given-names>Jérôme</given-names></name><name name-style="western"><surname>Pauly</surname><given-names>Alain</given-names></name><name name-style="western"><surname>McPherson</surname><given-names>Gordon</given-names></name></person-group><year>2013</year><article-title>Flower-visiting records of the native bees of New Caledonia</article-title><source>Annals of the Missouri Botanical Garden</source><volume>99</volume><issue>1</issue><fpage>19</fpage><lpage>43</lpage><pub-id pub-id-type="doi">10.3417/2010076</pub-id></element-citation></ref><ref id="B8800473"><element-citation xmlns:xlink="http://www.w3.org/1999/xlink" publication-type="article" xlink:type="simple"><person-group person-group-type="author"><name name-style="western"><surname>Pauly</surname><given-names>Alain</given-names></name><name name-style="western"><surname>Walker</surname><given-names>Ken</given-names></name><name name-style="western"><surname>Munzinger</surname><given-names>Jérôme</given-names></name><name name-style="western"><surname>Donovan</surname><given-names>Barry</given-names></name></person-group><year>2013</year><article-title>Endémisme insulaire et cleptoparasitisme chez les <italic><tp:taxon-name><tp:taxon-name-part taxon-name-part-type="genus" reg="Lasioglossum">Lasioglossum</tp:taxon-name-part></tp:taxon-name></italic> Curtis 1833 (<tp:taxon-name><tp:taxon-name-part taxon-name-part-type="order">Hymenoptera</tp:taxon-name-part></tp:taxon-name>: <tp:taxon-name><tp:taxon-name-part taxon-name-part-type="superfamily">Apoidea</tp:taxon-name-part></tp:taxon-name>: <tp:taxon-name><tp:taxon-name-part taxon-name-part-type="family">Halictidae</tp:taxon-name-part></tp:taxon-name>) de Nouvelle-Calédonie</article-title><source>Annales de la Société entomologique de France (N.S.)</source><volume>49</volume><issue>2</issue><fpage>127</fpage><lpage>153</lpage><pub-id pub-id-type="doi">10.1080/00379271.2013.815036</pub-id></element-citation></ref></ref-list></tp:taxon-treatment>
