# Supplementary material for: Checklist of the bees (Hymenoptera, Apoidea) of New Caledonia
Source: Biodivers Data J. 2023 Jul 31;11:e105291. doi: 10.3897/BDJ.11.e105291 (PMC10552698; doi:10.3897/BDJ.11.e105291)
Supplement: XML Treatment for Lasioglossum (Chilalictus) lanarium [file BDJ.11.e105291-treatment37.xml]

<!DOCTYPE tp:taxon-treatment
  PUBLIC "-//TaxonX//DTD Taxonomic Treatment Publishing DTD v0 20100105//EN" "tax-treatment-NSO.dtd">
<tp:taxon-treatment xmlns:tp="http://www.plazi.org/taxpub"><tp:treatment-meta><mixed-citation publication-type="journal"><person-group><name><surname>Zakardjian</surname><given-names>Marie</given-names></name><name><surname>Jourdan</surname><given-names>Hervé</given-names></name><name><surname>Cochenille</surname><given-names>Thomas</given-names></name><name><surname>Mahé</surname><given-names>Prisca</given-names></name><name><surname>Geslin</surname><given-names>Benoît</given-names></name></person-group><article-title>Checklist of the bees (<tp:taxon-name><tp:taxon-name-part taxon-name-part-type="order">Hymenoptera</tp:taxon-name-part></tp:taxon-name>, <tp:taxon-name><tp:taxon-name-part taxon-name-part-type="superfamily">Apoidea</tp:taxon-name-part></tp:taxon-name>) of New Caledonia</article-title><source>Biodivers Data J</source><day>31</day><month>07</month><year>2023</year><volume>11</volume><pub-id pub-id-type="doi">10.3897/BDJ.11.e105291</pub-id></mixed-citation></tp:treatment-meta><tp:nomenclature><tp:taxon-name><object-id xmlns:xlink="http://www.w3.org/1999/xlink" content-type="arpha" xlink:type="simple">2BA27C4D-595E-5E17-8459-0291A2EC8F7E</object-id><tp:taxon-name-part taxon-name-part-type="genus">Lasioglossum</tp:taxon-name-part> (<tp:taxon-name-part taxon-name-part-type="subgenus">Chilalictus</tp:taxon-name-part>) <tp:taxon-name-part taxon-name-part-type="species">lanarium</tp:taxon-name-part></tp:taxon-name><tp:taxon-authority>(Smith, 1853)*</tp:taxon-authority><tp:nomenclature-citation-list><tp:nomenclature-citation><tp:taxon-name>
                  <tp:taxon-name-part taxon-name-part-type="genus" reg="Halictus">Halictus</tp:taxon-name-part>
                  <tp:taxon-name-part taxon-name-part-type="species" reg="mitchelli">mitchelli</tp:taxon-name-part>
                </tp:taxon-name><comment> Cockerell, 1906;</comment></tp:nomenclature-citation><tp:nomenclature-citation><tp:taxon-name>
                  <tp:taxon-name-part taxon-name-part-type="genus" reg="Halictus">Halictus</tp:taxon-name-part>
                  <tp:taxon-name-part taxon-name-part-type="species" reg="lanuginosus">lanuginosus</tp:taxon-name-part>
                </tp:taxon-name><comment> Smith, F., 1879</comment></tp:nomenclature-citation></tp:nomenclature-citation-list></tp:nomenclature><tp:treatment-sec sec-type="Native status"><title>Native status</title><p>Native</p></tp:treatment-sec><tp:treatment-sec sec-type="Distribution"><title>Distribution</title><p>Australia</p><p>Historical data in New Caledonia: Upper Vallée La Ni, 2 Nov 1992, two females (<xref ref-type="bibr" rid="B8800473">Pauly et al. 2013b</xref>).</p></tp:treatment-sec><tp:treatment-sec sec-type="Notes"><title>Notes</title><p><bold>Occurrence status</bold>: data deficient.</p></tp:treatment-sec><ref-list><ref id="B8800473"><element-citation xmlns:xlink="http://www.w3.org/1999/xlink" publication-type="article" xlink:type="simple"><person-group person-group-type="author"><name name-style="western"><surname>Pauly</surname><given-names>Alain</given-names></name><name name-style="western"><surname>Walker</surname><given-names>Ken</given-names></name><name name-style="western"><surname>Munzinger</surname><given-names>Jérôme</given-names></name><name name-style="western"><surname>Donovan</surname><given-names>Barry</given-names></name></person-group><year>2013</year><article-title>Endémisme insulaire et cleptoparasitisme chez les <italic><tp:taxon-name><tp:taxon-name-part taxon-name-part-type="genus" reg="Lasioglossum">Lasioglossum</tp:taxon-name-part></tp:taxon-name></italic> Curtis 1833 (<tp:taxon-name><tp:taxon-name-part taxon-name-part-type="order">Hymenoptera</tp:taxon-name-part></tp:taxon-name>: <tp:taxon-name><tp:taxon-name-part taxon-name-part-type="superfamily">Apoidea</tp:taxon-name-part></tp:taxon-name>: <tp:taxon-name><tp:taxon-name-part taxon-name-part-type="family">Halictidae</tp:taxon-name-part></tp:taxon-name>) de Nouvelle-Calédonie</article-title><source>Annales de la Société entomologique de France (N.S.)</source><volume>49</volume><issue>2</issue><fpage>127</fpage><lpage>153</lpage><pub-id pub-id-type="doi">10.1080/00379271.2013.815036</pub-id></element-citation></ref></ref-list></tp:taxon-treatment>
