# Supplementary material for: Checklist of the bees (Hymenoptera, Apoidea) of New Caledonia
Source: Biodivers Data J. 2023 Jul 31;11:e105291. doi: 10.3897/BDJ.11.e105291 (PMC10552698; doi:10.3897/BDJ.11.e105291)
Supplement: XML Treatment for Lithurgus (Lithurgus) scabrosus [file BDJ.11.e105291-treatment46.xml]

<!DOCTYPE tp:taxon-treatment
  PUBLIC "-//TaxonX//DTD Taxonomic Treatment Publishing DTD v0 20100105//EN" "tax-treatment-NSO.dtd">
<tp:taxon-treatment xmlns:tp="http://www.plazi.org/taxpub"><tp:treatment-meta><mixed-citation publication-type="journal"><person-group><name><surname>Zakardjian</surname><given-names>Marie</given-names></name><name><surname>Jourdan</surname><given-names>Hervé</given-names></name><name><surname>Cochenille</surname><given-names>Thomas</given-names></name><name><surname>Mahé</surname><given-names>Prisca</given-names></name><name><surname>Geslin</surname><given-names>Benoît</given-names></name></person-group><article-title>Checklist of the bees (<tp:taxon-name><tp:taxon-name-part taxon-name-part-type="order">Hymenoptera</tp:taxon-name-part></tp:taxon-name>, <tp:taxon-name><tp:taxon-name-part taxon-name-part-type="superfamily">Apoidea</tp:taxon-name-part></tp:taxon-name>) of New Caledonia</article-title><source>Biodivers Data J</source><day>31</day><month>07</month><year>2023</year><volume>11</volume><pub-id pub-id-type="doi">10.3897/BDJ.11.e105291</pub-id></mixed-citation></tp:treatment-meta><tp:nomenclature><tp:taxon-name><object-id xmlns:xlink="http://www.w3.org/1999/xlink" content-type="arpha" xlink:type="simple">6755B673-BDCB-5D40-8E57-D5EE845F0EB4</object-id><tp:taxon-name-part taxon-name-part-type="genus">Lithurgus</tp:taxon-name-part> (<tp:taxon-name-part taxon-name-part-type="subgenus">Lithurgus</tp:taxon-name-part>) <tp:taxon-name-part taxon-name-part-type="species">scabrosus</tp:taxon-name-part></tp:taxon-name><tp:taxon-authority>(Smith, 1859)</tp:taxon-authority><tp:nomenclature-citation-list><tp:nomenclature-citation><tp:taxon-name>
                  <tp:taxon-name-part taxon-name-part-type="genus" reg="Lithurgus">Lithurgus</tp:taxon-name-part>
                  <tp:taxon-name-part taxon-name-part-type="species" reg="albofimbriatus">albofimbriatus</tp:taxon-name-part>
                  <tp:taxon-name-part taxon-name-part-type="subspecies" reg="froggatti">froggatti</tp:taxon-name-part>
                </tp:taxon-name><comment> Cockerell, 1914;</comment></tp:nomenclature-citation><tp:nomenclature-citation><tp:taxon-name>
                  <tp:taxon-name-part taxon-name-part-type="genus" reg="Lithurgus">Lithurgus</tp:taxon-name-part>
                  <tp:taxon-name-part taxon-name-part-type="species" reg="albofimbriatus">albofimbriatus</tp:taxon-name-part>
                </tp:taxon-name><comment> Sichel, 1867;</comment></tp:nomenclature-citation><tp:nomenclature-citation><tp:taxon-name>
                  <tp:taxon-name-part taxon-name-part-type="genus" reg="Lithurgus">Lithurgus</tp:taxon-name-part>
                  <tp:taxon-name-part taxon-name-part-type="species" reg="guamensis">guamensis</tp:taxon-name-part>
                </tp:taxon-name><comment> Cockerell, 1914;</comment></tp:nomenclature-citation><tp:nomenclature-citation><tp:taxon-name>
                  <tp:taxon-name-part taxon-name-part-type="genus" reg="Megachile">Megachile</tp:taxon-name-part>
                  <tp:taxon-name-part taxon-name-part-type="species" reg="scabrosus">scabrosus</tp:taxon-name-part>
                </tp:taxon-name><comment> Smith, 1859</comment></tp:nomenclature-citation></tp:nomenclature-citation-list></tp:nomenclature><tp:treatment-sec sec-type="Feeds on"><title>Feeds on</title><p><tp:taxon-name><tp:taxon-name-part taxon-name-part-type="family">Convolvulaceae</tp:taxon-name-part></tp:taxon-name>: <italic><tp:taxon-name><tp:taxon-name-part taxon-name-part-type="genus" reg="Ipomoea">Ipomoea</tp:taxon-name-part></tp:taxon-name></italic> sp. (native) (<xref ref-type="bibr" rid="B8798785">Cockerell 1929</xref>), <italic><tp:taxon-name><tp:taxon-name-part taxon-name-part-type="genus" reg="Ipomoea">Ipomoea</tp:taxon-name-part><tp:taxon-name-part taxon-name-part-type="species" reg="pescaprae">pescaprae</tp:taxon-name-part></tp:taxon-name></italic> (native) (<xref ref-type="bibr" rid="B8800464">Pauly and Munzinger 2003</xref>); <tp:taxon-name><tp:taxon-name-part taxon-name-part-type="family">Convolvulaceae</tp:taxon-name-part></tp:taxon-name>: <italic><tp:taxon-name><tp:taxon-name-part taxon-name-part-type="genus" reg="Ipomoea">Ipomoea</tp:taxon-name-part></tp:taxon-name></italic> sp. (<xref ref-type="bibr" rid="B8800275">Donovan et al. 2013</xref>).</p></tp:treatment-sec><tp:treatment-sec sec-type="Native status"><title>Native status</title><p>Likely alien. Pauly &amp; Villemant (2009) hypothesised that this species could have been accidentally introduced.</p></tp:treatment-sec><tp:treatment-sec sec-type="Distribution"><title>Distribution</title><p>Native range: Indonesia, Malaysia.</p><p>Alien range: Cook Islands, Fiji, French Polynesia, Guam, Hawaï, Micronesia, northern Mariana Islands, Papua New Guinea, Solomon Islands, Vanuatu.</p><p>Historical data in New Caledonia: Nouméa, Jul 1900. Dec 1979-Sep 2008, three males and four females (<xref ref-type="bibr" rid="B8800275">Donovan et al. 2013</xref>). Bourail, 26 May 1927, eight males and two females. Dge, Ile Uen, 6 Jun 1927, one female (<xref ref-type="bibr" rid="B8798785">Cockerell 1929</xref>). Koumac: Paagoumene, 12 Mar 1999, two males and one female (<xref ref-type="bibr" rid="B8800464">Pauly and Munzinger 2003</xref>). Ouvea, 9 Mar 2017, one male. Koumac, 2 May 2017, two females (<xref ref-type="bibr" rid="B9732904">Zakardjian et al. 2023b</xref>).</p></tp:treatment-sec><ref-list><ref id="B8798785"><element-citation xmlns:xlink="http://www.w3.org/1999/xlink" publication-type="article" xlink:type="simple"><person-group person-group-type="author"><name name-style="western"><surname>Cockerell</surname><given-names>T. D.A.</given-names></name></person-group><year>1929</year><article-title>Descriptions and records of bees. CXIV</article-title><source>Annals and Magazine of Natural History</source><volume>3</volume><issue>14</issue><fpage>195</fpage><lpage>204</lpage><pub-id pub-id-type="doi">10.1080/00222932908672959</pub-id></element-citation></ref><ref id="B8800464"><element-citation xmlns:xlink="http://www.w3.org/1999/xlink" publication-type="article" xlink:type="simple"><person-group person-group-type="author"><name name-style="western"><surname>Pauly</surname><given-names>Alain</given-names></name><name name-style="western"><surname>Munzinger</surname><given-names>Jérôme</given-names></name></person-group><year>2003</year><article-title>Contribution à la connaissance des <tp:taxon-name><tp:taxon-name-part taxon-name-part-type="order">Hymenoptera</tp:taxon-name-part></tp:taxon-name> <tp:taxon-name><tp:taxon-name-part taxon-name-part-type="superfamily">Apoidea</tp:taxon-name-part></tp:taxon-name> de Nouvelle-Calédonie et de leurs relations avec la flore butinée</article-title><source>Annales de la Société entomologique de France (N.S.)</source><volume>39</volume><issue>2</issue><fpage>153</fpage><lpage>166</lpage><pub-id pub-id-type="doi">10.1080/00379271.2003.10697370</pub-id></element-citation></ref><ref id="B8800275"><element-citation xmlns:xlink="http://www.w3.org/1999/xlink" publication-type="article" xlink:type="simple"><person-group person-group-type="author"><name name-style="western"><surname>Donovan</surname><given-names>Barry J.</given-names></name><name name-style="western"><surname>Munzinger</surname><given-names>Jérôme</given-names></name><name name-style="western"><surname>Pauly</surname><given-names>Alain</given-names></name><name name-style="western"><surname>McPherson</surname><given-names>Gordon</given-names></name></person-group><year>2013</year><article-title>Flower-visiting records of the native bees of New Caledonia</article-title><source>Annals of the Missouri Botanical Garden</source><volume>99</volume><issue>1</issue><fpage>19</fpage><lpage>43</lpage><pub-id pub-id-type="doi">10.3417/2010076</pub-id></element-citation></ref><ref id="B9732904"><element-citation xmlns:xlink="http://www.w3.org/1999/xlink" publication-type="article" xlink:type="simple"><person-group person-group-type="author"><name name-style="western"><surname>Zakardjian</surname><given-names>M.</given-names></name><name name-style="western"><surname>Jourdan</surname><given-names>H.</given-names></name><name name-style="western"><surname>Cochenille</surname><given-names>T.</given-names></name><name name-style="western"><surname>Mahé</surname><given-names>P.</given-names></name><name name-style="western"><surname>Geslin</surname><given-names>B.</given-names></name></person-group><year>2023</year><article-title><tp:taxon-name><tp:taxon-name-part taxon-name-part-type="superfamily">Apoidea</tp:taxon-name-part></tp:taxon-name> of New Caledonia 2017-2022</article-title><source>GBIF</source><pub-id pub-id-type="doi">10.15468/qmn3za</pub-id></element-citation></ref></ref-list></tp:taxon-treatment>
