# Supplementary material for: Checklist of the bees (Hymenoptera, Apoidea) of New Caledonia
Source: Biodivers Data J. 2023 Jul 31;11:e105291. doi: 10.3897/BDJ.11.e105291 (PMC10552698; doi:10.3897/BDJ.11.e105291)
Supplement: XML Treatment for Megachile (Eutricharaea) australasiae [file BDJ.11.e105291-treatment51.xml]

<!DOCTYPE tp:taxon-treatment
  PUBLIC "-//TaxonX//DTD Taxonomic Treatment Publishing DTD v0 20100105//EN" "tax-treatment-NSO.dtd">
<tp:taxon-treatment xmlns:tp="http://www.plazi.org/taxpub"><tp:treatment-meta><mixed-citation publication-type="journal"><person-group><name><surname>Zakardjian</surname><given-names>Marie</given-names></name><name><surname>Jourdan</surname><given-names>Hervé</given-names></name><name><surname>Cochenille</surname><given-names>Thomas</given-names></name><name><surname>Mahé</surname><given-names>Prisca</given-names></name><name><surname>Geslin</surname><given-names>Benoît</given-names></name></person-group><article-title>Checklist of the bees (<tp:taxon-name><tp:taxon-name-part taxon-name-part-type="order">Hymenoptera</tp:taxon-name-part></tp:taxon-name>, <tp:taxon-name><tp:taxon-name-part taxon-name-part-type="superfamily">Apoidea</tp:taxon-name-part></tp:taxon-name>) of New Caledonia</article-title><source>Biodivers Data J</source><day>31</day><month>07</month><year>2023</year><volume>11</volume><pub-id pub-id-type="doi">10.3897/BDJ.11.e105291</pub-id></mixed-citation></tp:treatment-meta><tp:nomenclature><tp:taxon-name><object-id xmlns:xlink="http://www.w3.org/1999/xlink" content-type="arpha" xlink:type="simple">50F7712A-F021-53A0-AD56-956961681CEB</object-id><tp:taxon-name-part taxon-name-part-type="genus">Megachile</tp:taxon-name-part> (<tp:taxon-name-part taxon-name-part-type="subgenus">Eutricharaea</tp:taxon-name-part>) <tp:taxon-name-part taxon-name-part-type="species">australasiae</tp:taxon-name-part></tp:taxon-name><tp:taxon-authority>Dalla-Torre, 1896*</tp:taxon-authority></tp:nomenclature><tp:treatment-sec sec-type="Native status"><title>Native status</title><p>Native</p></tp:treatment-sec><tp:treatment-sec sec-type="Distribution"><title>Distribution</title><p>Its presence in Australia and Papua New Guinea remains to be confirmed.</p><p>Historical data in New Caledonia: Coinde, 12 Jan 1912, three males and one female. Bourail, 23 Jan 1912, three females (<xref ref-type="bibr" rid="B9560466">von Schulthess 1915</xref>).</p></tp:treatment-sec><tp:treatment-sec sec-type="Notes"><title>Notes</title><p>The presence of this species is doubtful in New Caledonia as it was only mentioned by <xref ref-type="bibr" rid="B9560466">von Schulthess (1915)</xref> who spent one year on a field trip in New Caledonia between 1911 and 1912. As pointed out by <xref ref-type="bibr" rid="B8798785">Cockerell (1929)</xref>, it is hard to understand how Sarasin and Roux could have collected this species and yet failed to find common endemic species (<italic><tp:taxon-name><tp:taxon-name-part taxon-name-part-type="genus" reg="Megachile">Megachile</tp:taxon-name-part><tp:taxon-name-part taxon-name-part-type="species" reg="australis">australis</tp:taxon-name-part></tp:taxon-name></italic> or <italic><tp:taxon-name><tp:taxon-name-part taxon-name-part-type="genus" reg="Megachile">Megachile</tp:taxon-name-part><tp:taxon-name-part taxon-name-part-type="species" reg="albomarginata">albomarginata</tp:taxon-name-part></tp:taxon-name></italic>). We then hypothesise that those individuals are misidentified individuals of <italic><tp:taxon-name><tp:taxon-name-part taxon-name-part-type="genus" reg="Megachile">M.</tp:taxon-name-part><tp:taxon-name-part taxon-name-part-type="species" reg="albomarginata">albomarginata</tp:taxon-name-part></tp:taxon-name></italic>.</p><p><bold>Occurrence status</bold>: data deficient.</p></tp:treatment-sec><ref-list><ref id="B9560466"><element-citation xmlns:xlink="http://www.w3.org/1999/xlink" publication-type="article" xlink:type="simple"><person-group person-group-type="author"><name name-style="western"><surname>von Schulthess</surname><given-names>A.</given-names></name></person-group><year>1915</year><article-title>Hymenopteren von Neu-Caledonien und den Loyalty-Inseln</article-title><source>Nova Caledonia. Forschungen in Neu-Caledonien und auf den Loyalty-Inseln. Recherches scientifiques en Nouvelle-Calédonie et aux iles Loyalty. A. Zoologie</source><volume>2</volume></element-citation></ref><ref id="B8798785"><element-citation xmlns:xlink="http://www.w3.org/1999/xlink" publication-type="article" xlink:type="simple"><person-group person-group-type="author"><name name-style="western"><surname>Cockerell</surname><given-names>T. D.A.</given-names></name></person-group><year>1929</year><article-title>Descriptions and records of bees. CXIV</article-title><source>Annals and Magazine of Natural History</source><volume>3</volume><issue>14</issue><fpage>195</fpage><lpage>204</lpage><pub-id pub-id-type="doi">10.1080/00222932908672959</pub-id></element-citation></ref></ref-list></tp:taxon-treatment>
