# Supplementary material for: Checklist of the bees (Hymenoptera, Apoidea) of New Caledonia
Source: Biodivers Data J. 2023 Jul 31;11:e105291. doi: 10.3897/BDJ.11.e105291 (PMC10552698; doi:10.3897/BDJ.11.e105291)
Supplement: XML Treatment for Megachile (Eutricharaea) australis [file BDJ.11.e105291-treatment52.xml]

<!DOCTYPE tp:taxon-treatment
  PUBLIC "-//TaxonX//DTD Taxonomic Treatment Publishing DTD v0 20100105//EN" "tax-treatment-NSO.dtd">
<tp:taxon-treatment xmlns:tp="http://www.plazi.org/taxpub"><tp:treatment-meta><mixed-citation publication-type="journal"><person-group><name><surname>Zakardjian</surname><given-names>Marie</given-names></name><name><surname>Jourdan</surname><given-names>Hervé</given-names></name><name><surname>Cochenille</surname><given-names>Thomas</given-names></name><name><surname>Mahé</surname><given-names>Prisca</given-names></name><name><surname>Geslin</surname><given-names>Benoît</given-names></name></person-group><article-title>Checklist of the bees (<tp:taxon-name><tp:taxon-name-part taxon-name-part-type="order">Hymenoptera</tp:taxon-name-part></tp:taxon-name>, <tp:taxon-name><tp:taxon-name-part taxon-name-part-type="superfamily">Apoidea</tp:taxon-name-part></tp:taxon-name>) of New Caledonia</article-title><source>Biodivers Data J</source><day>31</day><month>07</month><year>2023</year><volume>11</volume><pub-id pub-id-type="doi">10.3897/BDJ.11.e105291</pub-id></mixed-citation></tp:treatment-meta><tp:nomenclature><tp:taxon-name><object-id xmlns:xlink="http://www.w3.org/1999/xlink" content-type="arpha" xlink:type="simple">65D1393D-5E11-50F6-96AB-861609544A43</object-id><tp:taxon-name-part taxon-name-part-type="genus">Megachile</tp:taxon-name-part> (<tp:taxon-name-part taxon-name-part-type="subgenus">Eutricharaea</tp:taxon-name-part>) <tp:taxon-name-part taxon-name-part-type="species">australis</tp:taxon-name-part></tp:taxon-name><tp:taxon-authority>Lucas, 1876</tp:taxon-authority></tp:nomenclature><tp:treatment-sec sec-type="Feeds on"><title>Feeds on</title><p><tp:taxon-name><tp:taxon-name-part taxon-name-part-type="family">Aizoaceae</tp:taxon-name-part></tp:taxon-name>: <italic><tp:taxon-name><tp:taxon-name-part taxon-name-part-type="genus" reg="Sesuvium">Sesuvium</tp:taxon-name-part><tp:taxon-name-part taxon-name-part-type="species" reg="portulacastrum">portulacastrum</tp:taxon-name-part></tp:taxon-name></italic> (native); <italic><tp:taxon-name><tp:taxon-name-part taxon-name-part-type="genus" reg="Wedelia">Wedelia</tp:taxon-name-part><tp:taxon-name-part taxon-name-part-type="species" reg="trilobata">trilobata</tp:taxon-name-part></tp:taxon-name></italic> (<xref ref-type="bibr" rid="B8800464">Pauly and Munzinger 2003</xref>); <tp:taxon-name><tp:taxon-name-part taxon-name-part-type="family">Amaranthaceae</tp:taxon-name-part></tp:taxon-name>: <italic><tp:taxon-name><tp:taxon-name-part taxon-name-part-type="genus" reg="Achyranthes">Achyranthes</tp:taxon-name-part><tp:taxon-name-part taxon-name-part-type="species" reg="aspera">aspera</tp:taxon-name-part></tp:taxon-name></italic> (alien); <tp:taxon-name><tp:taxon-name-part taxon-name-part-type="family">Apocynaceae</tp:taxon-name-part></tp:taxon-name>: <italic><tp:taxon-name><tp:taxon-name-part taxon-name-part-type="genus" reg="Melodinus">Melodinus</tp:taxon-name-part></tp:taxon-name></italic> sp. (native), <italic><tp:taxon-name><tp:taxon-name-part taxon-name-part-type="genus" reg="Rauvolfia">Rauvolfia</tp:taxon-name-part><tp:taxon-name-part taxon-name-part-type="species" reg="semperflorens">semperflorens</tp:taxon-name-part></tp:taxon-name></italic> (native); <tp:taxon-name><tp:taxon-name-part taxon-name-part-type="family">Asteraceae</tp:taxon-name-part></tp:taxon-name>: <italic><tp:taxon-name><tp:taxon-name-part taxon-name-part-type="genus" reg="Bidens">Bidens</tp:taxon-name-part></tp:taxon-name></italic> sp. (alien), <italic><tp:taxon-name><tp:taxon-name-part taxon-name-part-type="genus" reg="Cosmos">Cosmos</tp:taxon-name-part><tp:taxon-name-part taxon-name-part-type="species" reg="sulphureus">sulphureus</tp:taxon-name-part></tp:taxon-name></italic> (alien), <italic><tp:taxon-name><tp:taxon-name-part taxon-name-part-type="genus" reg="Cosmos">Cosmos</tp:taxon-name-part></tp:taxon-name></italic> sp. (alien), <italic><tp:taxon-name><tp:taxon-name-part taxon-name-part-type="genus" reg="Sphagneticola">Sphagneticola</tp:taxon-name-part><tp:taxon-name-part taxon-name-part-type="species" reg="trilobata">trilobata</tp:taxon-name-part></tp:taxon-name></italic> (alien), <italic><tp:taxon-name><tp:taxon-name-part taxon-name-part-type="genus" reg="Tridax">Tridax</tp:taxon-name-part><tp:taxon-name-part taxon-name-part-type="species" reg="procumbens">procumbens</tp:taxon-name-part></tp:taxon-name></italic> (alien); <tp:taxon-name><tp:taxon-name-part taxon-name-part-type="family">Convolvulaceae</tp:taxon-name-part></tp:taxon-name>: <italic><tp:taxon-name><tp:taxon-name-part taxon-name-part-type="genus" reg="Ipomoea">Ipomoea</tp:taxon-name-part><tp:taxon-name-part taxon-name-part-type="species" reg="pes-caprae">pes-caprae</tp:taxon-name-part></tp:taxon-name></italic> (native); <tp:taxon-name><tp:taxon-name-part taxon-name-part-type="family">Dilleniaceae</tp:taxon-name-part></tp:taxon-name>: <italic><tp:taxon-name><tp:taxon-name-part taxon-name-part-type="genus" reg="Tetracera">Tetracera</tp:taxon-name-part><tp:taxon-name-part taxon-name-part-type="species" reg="billardieri">billardieri</tp:taxon-name-part></tp:taxon-name></italic> (native); <tp:taxon-name><tp:taxon-name-part taxon-name-part-type="family">Euphorbiaceae</tp:taxon-name-part></tp:taxon-name>: <italic><tp:taxon-name><tp:taxon-name-part taxon-name-part-type="genus" reg="Cleistanthus">Cleistanthus</tp:taxon-name-part><tp:taxon-name-part taxon-name-part-type="species" reg="stipitatus">stipitatus</tp:taxon-name-part></tp:taxon-name></italic> (native), <italic><tp:taxon-name><tp:taxon-name-part taxon-name-part-type="genus" reg="Euphorbia">Euphorbia</tp:taxon-name-part></tp:taxon-name></italic> sp. (alien); <tp:taxon-name><tp:taxon-name-part taxon-name-part-type="family">Goodeniaceae</tp:taxon-name-part></tp:taxon-name>: <italic><tp:taxon-name><tp:taxon-name-part taxon-name-part-type="genus" reg="Scaevola">Scaevola</tp:taxon-name-part><tp:taxon-name-part taxon-name-part-type="species" reg="sericea">sericea</tp:taxon-name-part></tp:taxon-name></italic> (native); <tp:taxon-name><tp:taxon-name-part taxon-name-part-type="family">Labiatae</tp:taxon-name-part></tp:taxon-name>: <italic><tp:taxon-name><tp:taxon-name-part taxon-name-part-type="genus" reg="Premna">Premna</tp:taxon-name-part><tp:taxon-name-part taxon-name-part-type="species" reg="serratifolia">serratifolia</tp:taxon-name-part></tp:taxon-name></italic> (native); <tp:taxon-name><tp:taxon-name-part taxon-name-part-type="family">Mimosaceae</tp:taxon-name-part></tp:taxon-name>: <italic><tp:taxon-name><tp:taxon-name-part taxon-name-part-type="genus" reg="Leucaena">Leucaena</tp:taxon-name-part><tp:taxon-name-part taxon-name-part-type="species" reg="leucocephala">leucocephala</tp:taxon-name-part></tp:taxon-name></italic> (alien), <italic><tp:taxon-name><tp:taxon-name-part taxon-name-part-type="genus" reg="Mimosa">Mimosa</tp:taxon-name-part><tp:taxon-name-part taxon-name-part-type="species" reg="diplotricha">diplotricha</tp:taxon-name-part></tp:taxon-name></italic> (alien); <tp:taxon-name><tp:taxon-name-part taxon-name-part-type="family">Myrtaceae</tp:taxon-name-part></tp:taxon-name>: <italic><tp:taxon-name><tp:taxon-name-part taxon-name-part-type="genus" reg="Melaleuca">Melaleuca</tp:taxon-name-part><tp:taxon-name-part taxon-name-part-type="species" reg="quinquenervia">quinquenervia</tp:taxon-name-part></tp:taxon-name></italic> (native), <italic><tp:taxon-name><tp:taxon-name-part taxon-name-part-type="genus" reg="Metrosideros">Metrosideros</tp:taxon-name-part><tp:taxon-name-part taxon-name-part-type="species" reg="operculata">operculata</tp:taxon-name-part></tp:taxon-name></italic> (native), <italic><tp:taxon-name><tp:taxon-name-part taxon-name-part-type="genus" reg="Psidium">Psidium</tp:taxon-name-part><tp:taxon-name-part taxon-name-part-type="species" reg="guajava">guajava</tp:taxon-name-part></tp:taxon-name></italic> (alien), <italic><tp:taxon-name><tp:taxon-name-part taxon-name-part-type="genus" reg="Sannantha">Sannantha</tp:taxon-name-part></tp:taxon-name></italic> sp. (native); <tp:taxon-name><tp:taxon-name-part taxon-name-part-type="family">Onagraceae</tp:taxon-name-part></tp:taxon-name>: <italic><tp:taxon-name><tp:taxon-name-part taxon-name-part-type="genus" reg="Ludwigia">Ludwigia</tp:taxon-name-part><tp:taxon-name-part taxon-name-part-type="species" reg="octovalvis">octovalvis</tp:taxon-name-part></tp:taxon-name></italic> (native); <tp:taxon-name><tp:taxon-name-part taxon-name-part-type="family">Poaceae</tp:taxon-name-part></tp:taxon-name>: <italic><tp:taxon-name><tp:taxon-name-part taxon-name-part-type="genus" reg="Stenotaphrum">Stenotaphrum</tp:taxon-name-part><tp:taxon-name-part taxon-name-part-type="species" reg="secundatum">secundatum</tp:taxon-name-part></tp:taxon-name></italic> (alien); <tp:taxon-name><tp:taxon-name-part taxon-name-part-type="family">Santalaceae</tp:taxon-name-part></tp:taxon-name>: <italic><tp:taxon-name><tp:taxon-name-part taxon-name-part-type="genus" reg="Santalum">Santalum</tp:taxon-name-part><tp:taxon-name-part taxon-name-part-type="species" reg="austrocaledonicum">austrocaledonicum</tp:taxon-name-part></tp:taxon-name></italic> (native); <tp:taxon-name><tp:taxon-name-part taxon-name-part-type="family">Surianaceae</tp:taxon-name-part></tp:taxon-name>: <italic><tp:taxon-name><tp:taxon-name-part taxon-name-part-type="genus" reg="Suriana">Suriana</tp:taxon-name-part><tp:taxon-name-part taxon-name-part-type="species" reg="maritima">maritima</tp:taxon-name-part></tp:taxon-name></italic> (native); <tp:taxon-name><tp:taxon-name-part taxon-name-part-type="family">Tiliaceae</tp:taxon-name-part></tp:taxon-name>: <italic><tp:taxon-name><tp:taxon-name-part taxon-name-part-type="genus" reg="Triumfetta">Triumfetta</tp:taxon-name-part><tp:taxon-name-part taxon-name-part-type="species" reg="rhomboidea">rhomboidea</tp:taxon-name-part></tp:taxon-name></italic> (alien); <tp:taxon-name><tp:taxon-name-part taxon-name-part-type="family">Verbenaceae</tp:taxon-name-part></tp:taxon-name>: <italic><tp:taxon-name><tp:taxon-name-part taxon-name-part-type="genus" reg="Stachytarpheta">Stachytarpheta</tp:taxon-name-part><tp:taxon-name-part taxon-name-part-type="species" reg="australis">australis</tp:taxon-name-part></tp:taxon-name></italic> (alien);<tp:taxon-name><tp:taxon-name-part taxon-name-part-type="family">Zygophyllaceae</tp:taxon-name-part></tp:taxon-name>: <italic><tp:taxon-name><tp:taxon-name-part taxon-name-part-type="genus" reg="Tribulus">Tribulus</tp:taxon-name-part><tp:taxon-name-part taxon-name-part-type="species" reg="cistoides">cistoides</tp:taxon-name-part></tp:taxon-name></italic> (alien); <italic><tp:taxon-name><tp:taxon-name-part taxon-name-part-type="genus" reg="Desmodium">Desmodium</tp:taxon-name-part><tp:taxon-name-part taxon-name-part-type="species" reg="incanum">incanum</tp:taxon-name-part></tp:taxon-name></italic> (native) (<xref ref-type="bibr" rid="B8800275">Donovan et al. 2013</xref>); <italic><tp:taxon-name><tp:taxon-name-part taxon-name-part-type="genus" reg="Poinsettia">Poinsettia</tp:taxon-name-part></tp:taxon-name></italic> sp. (<xref ref-type="bibr" rid="B8798785">Cockerell 1929</xref>), <italic><tp:taxon-name><tp:taxon-name-part taxon-name-part-type="genus" reg="Antigonum">Antigonum</tp:taxon-name-part><tp:taxon-name-part taxon-name-part-type="species" reg="leptotus">leptotus</tp:taxon-name-part></tp:taxon-name></italic>, <tp:taxon-name><tp:taxon-name-part taxon-name-part-type="family">Orchidaceae</tp:taxon-name-part></tp:taxon-name>, <italic><tp:taxon-name><tp:taxon-name-part taxon-name-part-type="genus" reg="Scaevola">Scaevola</tp:taxon-name-part></tp:taxon-name></italic> sp. (new records).</p></tp:treatment-sec><tp:treatment-sec sec-type="Native status"><title>Native status</title><p>Endemic</p></tp:treatment-sec><tp:treatment-sec sec-type="Distribution"><title>Distribution</title><p>Historical data in New Caledonia: Nouméa, Jun 1900, one female. Dec 1979-Sep 2008, 23 males and 32 females (<xref ref-type="bibr" rid="B8800275">Donovan et al. 2013</xref>). Nouméa, 23 Jan 1914, one male. Mt Canala, 12 Jun 1914, one female (<xref ref-type="bibr" rid="B8805425">Turner 1919</xref>). Bourail, May-Jun 1927, one male and three females. Mueo, May-Jun 1927, one male and four females. Tontouta, 28 May 1927, two males. Plum Farm, 4 Jun 1927, two males. Ile Nou, 10 Jun 1927, one female (<xref ref-type="bibr" rid="B8798785">Cockerell 1929</xref>). Plage du Mont Dore, 6 Feb 1999, one male, one female (<xref ref-type="bibr" rid="B8800464">Pauly and Munzinger 2003</xref>). Belep: Île Art, 2 Mar 2017, one female; 26 Apr 2017, one female; 27 Apr 2017, one female. Ouvea: 9 Mar 2017, one female. Tiga, 13 Apr 2017, one female. Koumac, 2 May 2017, two females. Nouméa: Petite Normandie, 31 Mar 2022, one individual; 12 Apr 2022, one individual (<xref ref-type="bibr" rid="B9732904">Zakardjian et al. 2023b</xref>).</p></tp:treatment-sec><ref-list><ref id="B8800464"><element-citation xmlns:xlink="http://www.w3.org/1999/xlink" publication-type="article" xlink:type="simple"><person-group person-group-type="author"><name name-style="western"><surname>Pauly</surname><given-names>Alain</given-names></name><name name-style="western"><surname>Munzinger</surname><given-names>Jérôme</given-names></name></person-group><year>2003</year><article-title>Contribution à la connaissance des <tp:taxon-name><tp:taxon-name-part taxon-name-part-type="order">Hymenoptera</tp:taxon-name-part></tp:taxon-name> <tp:taxon-name><tp:taxon-name-part taxon-name-part-type="superfamily">Apoidea</tp:taxon-name-part></tp:taxon-name> de Nouvelle-Calédonie et de leurs relations avec la flore butinée</article-title><source>Annales de la Société entomologique de France (N.S.)</source><volume>39</volume><issue>2</issue><fpage>153</fpage><lpage>166</lpage><pub-id pub-id-type="doi">10.1080/00379271.2003.10697370</pub-id></element-citation></ref><ref id="B8800275"><element-citation xmlns:xlink="http://www.w3.org/1999/xlink" publication-type="article" xlink:type="simple"><person-group person-group-type="author"><name name-style="western"><surname>Donovan</surname><given-names>Barry J.</given-names></name><name name-style="western"><surname>Munzinger</surname><given-names>Jérôme</given-names></name><name name-style="western"><surname>Pauly</surname><given-names>Alain</given-names></name><name name-style="western"><surname>McPherson</surname><given-names>Gordon</given-names></name></person-group><year>2013</year><article-title>Flower-visiting records of the native bees of New Caledonia</article-title><source>Annals of the Missouri Botanical Garden</source><volume>99</volume><issue>1</issue><fpage>19</fpage><lpage>43</lpage><pub-id pub-id-type="doi">10.3417/2010076</pub-id></element-citation></ref><ref id="B8798785"><element-citation xmlns:xlink="http://www.w3.org/1999/xlink" publication-type="article" xlink:type="simple"><person-group person-group-type="author"><name name-style="western"><surname>Cockerell</surname><given-names>T. D.A.</given-names></name></person-group><year>1929</year><article-title>Descriptions and records of bees. CXIV</article-title><source>Annals and Magazine of Natural History</source><volume>3</volume><issue>14</issue><fpage>195</fpage><lpage>204</lpage><pub-id pub-id-type="doi">10.1080/00222932908672959</pub-id></element-citation></ref><ref id="B8805425"><element-citation xmlns:xlink="http://www.w3.org/1999/xlink" publication-type="article" xlink:type="simple"><person-group person-group-type="author"><name name-style="western"><surname>Turner</surname><given-names>Rowland E.</given-names></name></person-group><year>1919</year><article-title>XXI.—On the <tp:taxon-name><tp:taxon-name-part taxon-name-part-type="order">Hymenoptera</tp:taxon-name-part></tp:taxon-name> collected in New Caledonia by P. D. Montague in 1914</article-title><source>Annals and Magazine of Natural History</source><volume>3</volume><issue>9</issue><fpage>229</fpage><lpage>240</lpage><pub-id pub-id-type="doi">10.1080/00222931908673817</pub-id></element-citation></ref><ref id="B9732904"><element-citation xmlns:xlink="http://www.w3.org/1999/xlink" publication-type="article" xlink:type="simple"><person-group person-group-type="author"><name name-style="western"><surname>Zakardjian</surname><given-names>M.</given-names></name><name name-style="western"><surname>Jourdan</surname><given-names>H.</given-names></name><name name-style="western"><surname>Cochenille</surname><given-names>T.</given-names></name><name name-style="western"><surname>Mahé</surname><given-names>P.</given-names></name><name name-style="western"><surname>Geslin</surname><given-names>B.</given-names></name></person-group><year>2023</year><article-title><tp:taxon-name><tp:taxon-name-part taxon-name-part-type="superfamily">Apoidea</tp:taxon-name-part></tp:taxon-name> of New Caledonia 2017-2022</article-title><source>GBIF</source><pub-id pub-id-type="doi">10.15468/qmn3za</pub-id></element-citation></ref></ref-list></tp:taxon-treatment>
