# Supplementary material for: Checklist of the bees (Hymenoptera, Apoidea) of New Caledonia
Source: Biodivers Data J. 2023 Jul 31;11:e105291. doi: 10.3897/BDJ.11.e105291 (PMC10552698; doi:10.3897/BDJ.11.e105291)
Supplement: XML Treatment for Megachile (Eutricharea) similis [file BDJ.11.e105291-treatment54.xml]

<!DOCTYPE tp:taxon-treatment
  PUBLIC "-//TaxonX//DTD Taxonomic Treatment Publishing DTD v0 20100105//EN" "tax-treatment-NSO.dtd">
<tp:taxon-treatment xmlns:tp="http://www.plazi.org/taxpub"><tp:treatment-meta><mixed-citation publication-type="journal"><person-group><name><surname>Zakardjian</surname><given-names>Marie</given-names></name><name><surname>Jourdan</surname><given-names>Hervé</given-names></name><name><surname>Cochenille</surname><given-names>Thomas</given-names></name><name><surname>Mahé</surname><given-names>Prisca</given-names></name><name><surname>Geslin</surname><given-names>Benoît</given-names></name></person-group><article-title>Checklist of the bees (<tp:taxon-name><tp:taxon-name-part taxon-name-part-type="order">Hymenoptera</tp:taxon-name-part></tp:taxon-name>, <tp:taxon-name><tp:taxon-name-part taxon-name-part-type="superfamily">Apoidea</tp:taxon-name-part></tp:taxon-name>) of New Caledonia</article-title><source>Biodivers Data J</source><day>31</day><month>07</month><year>2023</year><volume>11</volume><pub-id pub-id-type="doi">10.3897/BDJ.11.e105291</pub-id></mixed-citation></tp:treatment-meta><tp:nomenclature><tp:taxon-name><object-id xmlns:xlink="http://www.w3.org/1999/xlink" content-type="arpha" xlink:type="simple">2171C6D1-1BFB-5B43-8B31-897140A8A7C4</object-id><tp:taxon-name-part taxon-name-part-type="genus">Megachile</tp:taxon-name-part> (<tp:taxon-name-part taxon-name-part-type="subgenus">Eutricharea</tp:taxon-name-part>) <tp:taxon-name-part taxon-name-part-type="species">similis</tp:taxon-name-part></tp:taxon-name><tp:taxon-authority>Smith, 1879*</tp:taxon-authority><tp:nomenclature-citation-list><tp:nomenclature-citation><tp:taxon-name>
                  <tp:taxon-name-part taxon-name-part-type="genus" reg="Megachile">Megachile</tp:taxon-name-part>
                  <tp:taxon-name-part taxon-name-part-type="species" reg="zingowli">zingowli</tp:taxon-name-part>
                </tp:taxon-name><comment> Cheesman, 1936;</comment></tp:nomenclature-citation><tp:nomenclature-citation><tp:taxon-name>
                  <tp:taxon-name-part taxon-name-part-type="genus" reg="Megachile">Megachile</tp:taxon-name-part>
                  <tp:taxon-name-part taxon-name-part-type="species" reg="similis">similis</tp:taxon-name-part>
                  <tp:taxon-name-part taxon-name-part-type="subspecies" reg="zingowli">zingowli</tp:taxon-name-part>
                </tp:taxon-name><comment> Cheesman, 1936</comment></tp:nomenclature-citation></tp:nomenclature-citation-list></tp:nomenclature><tp:treatment-sec sec-type="Native status"><title>Native status</title><p>Native</p></tp:treatment-sec><tp:treatment-sec sec-type="Distribution"><title>Distribution</title><p>Vanuatu (<xref ref-type="bibr" rid="B8800500">Pauly and Villemant 2009</xref>).</p><p>Historical data in New Caledonia: Belep, Île Art, 2 Mar 2017, one male (<xref ref-type="bibr" rid="B9732904">Zakardjian et al. 2023b</xref>).</p></tp:treatment-sec><tp:treatment-sec sec-type="Notes"><title>Notes</title><p>This species was previously considered as endemic to Vanuatu (<xref ref-type="bibr" rid="B8800500">Pauly and Villemant 2009</xref>). At this stage, it is difficult to know if it is native to New Caledonia and it has remained undetected since 2017 or if its presence is due to a recent human-induced displacement or a natural range expansion.</p><p><bold>Occurrence status</bold>: data deficient.</p></tp:treatment-sec><ref-list><ref id="B8800500"><element-citation xmlns:xlink="http://www.w3.org/1999/xlink" publication-type="article" xlink:type="simple"><person-group person-group-type="author"><name name-style="western"><surname>Pauly</surname><given-names>Alain</given-names></name><name name-style="western"><surname>Villemant</surname><given-names>Claire</given-names></name></person-group><year>2009</year><article-title>Hyménoptères <tp:taxon-name><tp:taxon-name-part taxon-name-part-type="superfamily">Apoidea</tp:taxon-name-part></tp:taxon-name> (<tp:taxon-name><tp:taxon-name-part taxon-name-part-type="class">Insecta</tp:taxon-name-part></tp:taxon-name>) de l'archipel du Vanuatu</article-title><source>Zoosystema</source><volume>31</volume><issue>3</issue><fpage>719</fpage><lpage>730</lpage><pub-id pub-id-type="doi">10.5252/z2009n3a16</pub-id></element-citation></ref><ref id="B9732904"><element-citation xmlns:xlink="http://www.w3.org/1999/xlink" publication-type="article" xlink:type="simple"><person-group person-group-type="author"><name name-style="western"><surname>Zakardjian</surname><given-names>M.</given-names></name><name name-style="western"><surname>Jourdan</surname><given-names>H.</given-names></name><name name-style="western"><surname>Cochenille</surname><given-names>T.</given-names></name><name name-style="western"><surname>Mahé</surname><given-names>P.</given-names></name><name name-style="western"><surname>Geslin</surname><given-names>B.</given-names></name></person-group><year>2023</year><article-title><tp:taxon-name><tp:taxon-name-part taxon-name-part-type="superfamily">Apoidea</tp:taxon-name-part></tp:taxon-name> of New Caledonia 2017-2022</article-title><source>GBIF</source><pub-id pub-id-type="doi">10.15468/qmn3za</pub-id></element-citation></ref></ref-list></tp:taxon-treatment>
