# Supplementary material for: Checklist of the bees (Hymenoptera, Apoidea) of New Caledonia
Source: Biodivers Data J. 2023 Jul 31;11:e105291. doi: 10.3897/BDJ.11.e105291 (PMC10552698; doi:10.3897/BDJ.11.e105291)
Supplement: XML Treatment for Megachile ventralis [file BDJ.11.e105291-treatment56.xml]

<!DOCTYPE tp:taxon-treatment
  PUBLIC "-//TaxonX//DTD Taxonomic Treatment Publishing DTD v0 20100105//EN" "tax-treatment-NSO.dtd">
<tp:taxon-treatment xmlns:tp="http://www.plazi.org/taxpub"><tp:treatment-meta><mixed-citation publication-type="journal"><person-group><name><surname>Zakardjian</surname><given-names>Marie</given-names></name><name><surname>Jourdan</surname><given-names>Hervé</given-names></name><name><surname>Cochenille</surname><given-names>Thomas</given-names></name><name><surname>Mahé</surname><given-names>Prisca</given-names></name><name><surname>Geslin</surname><given-names>Benoît</given-names></name></person-group><article-title>Checklist of the bees (<tp:taxon-name><tp:taxon-name-part taxon-name-part-type="order">Hymenoptera</tp:taxon-name-part></tp:taxon-name>, <tp:taxon-name><tp:taxon-name-part taxon-name-part-type="superfamily">Apoidea</tp:taxon-name-part></tp:taxon-name>) of New Caledonia</article-title><source>Biodivers Data J</source><day>31</day><month>07</month><year>2023</year><volume>11</volume><pub-id pub-id-type="doi">10.3897/BDJ.11.e105291</pub-id></mixed-citation></tp:treatment-meta><tp:nomenclature><tp:taxon-name>
              <object-id xmlns:xlink="http://www.w3.org/1999/xlink" content-type="arpha" xlink:type="simple">91568F3C-5317-512A-AAFB-538C81F5A6E3</object-id>
              <tp:taxon-name-part taxon-name-part-type="genus">Megachile</tp:taxon-name-part>
              <tp:taxon-name-part taxon-name-part-type="species">ventralis</tp:taxon-name-part>
            </tp:taxon-name><tp:taxon-authority>Smith, 1861 *</tp:taxon-authority></tp:nomenclature><tp:treatment-sec sec-type="Native status"><title>Native status</title><p>Native</p></tp:treatment-sec><tp:treatment-sec sec-type="Distribution"><title>Distribution</title><p>Solomon Islands, Indonesia</p><p>Historical data in New Caledonia: Canala, 2 Jan 1912, one female (<xref ref-type="bibr" rid="B9560466">von Schulthess 1915</xref>).</p></tp:treatment-sec><tp:treatment-sec sec-type="Notes"><title>Notes</title><p><bold>Occurrence status</bold>: data deficient.</p></tp:treatment-sec><ref-list><ref id="B9560466"><element-citation xmlns:xlink="http://www.w3.org/1999/xlink" publication-type="article" xlink:type="simple"><person-group person-group-type="author"><name name-style="western"><surname>von Schulthess</surname><given-names>A.</given-names></name></person-group><year>1915</year><article-title>Hymenopteren von Neu-Caledonien und den Loyalty-Inseln</article-title><source>Nova Caledonia. Forschungen in Neu-Caledonien und auf den Loyalty-Inseln. Recherches scientifiques en Nouvelle-Calédonie et aux iles Loyalty. A. Zoologie</source><volume>2</volume></element-citation></ref></ref-list></tp:taxon-treatment>
