# Supplementary material for: Checklist of the bees (Hymenoptera, Apoidea) of New Caledonia
Source: Biodivers Data J. 2023 Jul 31;11:e105291. doi: 10.3897/BDJ.11.e105291 (PMC10552698; doi:10.3897/BDJ.11.e105291)
Supplement: Supplementary material 1 — Database of the bee species recorded for New Caledonia and references associated [file bdj-11-e105291-s001.xlsx]

## Sheet: references
ID	authors	year	title
1	Pauly & Muzinger	2003	Contribution à la connaissance des Hymenoptera Apoidea de Nouvelle-Calédonie et de leurs relations avec la flore butinée
2	Donovan et al.	2013	Flower-visiting records of the native bees of New Caledonia
3	Donovan	1983	Comparative Biogeography of Native Apoidea of New Zealand and New Caledonia
4	Pauly & Villemant	2009	Hyménoptères Apoidea (Insecta) de l’archipel du Vanuatu
5	Pauly et al.	2015	Les abeilles du genre Homalictus Cockerell, 1919 en Nouvelle-Calédonie (Hymenoptera: Apoidea: Halictidae)
6	Cockerell	1929	Descriptions and records of bees - CXIV
7	Pauly et al.	2013b	Endémisme insulaire et cleptoparasitisme chez les Lasioglossum Curtis 1833 (Hymenoptera : Apoidea : Halictidae) de Nouvelle-Calédonie
8	Pauly et al.	2013a	Les Austronomia Michener, 1965 de Nouvelle-Calédonie et de l'archipel du Vanuatu (Hymenoptera : Apoidea : Halictidae : Nomiinae)
9	Vachal	1897	Quelques espèces nouvelles, douteuses ou peu connues du genre Nomia Latr. (Hym.)
10	Turner	1919	On the Hymenoptera collected in New Caledonia by P.D. Montague in 1914
11	Zakardjian et al.	2020	Effects of Urbanization on Plant–Pollinator Interactions in the Tropics: An Experimental Approach Using Exotic Plants
12	Cheesman	1953	Bees of New Caledonia
13	Schlessmann et al.	1990	Functional Dioecism in the New Caledonian Endemic Polyscias pancheri (Araliaceae)
14	Ascher et al.	2016	Megachile leaf-cutter and resin bees of Singapore (Hymenoptera: Apoidea: Megachilidae)
15	Cockerell	1939	Studies of the Pacific Bees in the Collection of Bishop Museum (Hymenoptera, Apoidea)
16	von Schulthess	1915	Hymenopteren von Neu-Caledonien und den Loyalty-Inseln. Nova Caledonia
17	Davies et al.	2013	Diversity and Origins of Fijian Leaf-Cutter Bees (Megachilidae)
18	Kuhlmann	2006	Fauna and Biogeography of the Bees and Wasps of the Cook Islands (Hymenoptera Aculeata)
19	Vachal	1907	Hyménoptères de la Nouvelle-Calédonie rapportés par le lieutenant Quod
20	Vachal	1908	Deuxième note sur les Hyménoptères de la Nouvelle-Calédonie
21	Friese	1905	Neue Bienenarten aus Chile (Hym.)
22	Cockerell	1911	The bees of the Solomon Islands
unused	Timberlake	1921	Notes on the Hawaiian Bees of the Genus Megachile (Hymenoptera)
unused	Michener	1965	A classification of the bees of the Australian and South Pacific regions
unused	Walker	1995	Revision of the australian native bee subgenus Lasioglossum (Chilalictus) (Hymenoptera, Halictidae)
unused	Fain & Pauly	2001	Notes on phoretic deutonym.phs of mites (Acari) associated with Old World Megachilidae and Anthophoridae (Insecta Hymenoptera), mainly from Madagascar 1
unused	Kato & Kawakita	2004	Plant-pollinator interactions in New Caledonia influenced by introduced honey bees
unused	Raw	2007	An Annotated Catalogue of the Leafcutter and Mason Bees (Genus Megachile) of the Neotropics
unused	Groom & Schwartz	2011	Bees in the Southwest Pacific: Origins, diversity and conservation
unused	Groom et al.	2013	Multiple recent introductions of apid bees into Pacific archipelagos signify potentially large consequences for both agriculture and indigenous ecosystems
unused	Jennings et al.	2013	Review of the hymenopteran fauna of New Caledonia with a checklist of species
unused	Groom et al.	2014	Recipe for disruption: multiple recent arrivals of megachilid bees in Pacific archipelagos
unused	Ibalim et al.	2020	Origin and dispersal of Homalictus (Apoidea: Halictidae) across Australia, Papua New Guinea and Pacific
unused	Williams	1944	The Aculeate Wasps of New Caledonia, with Natural History Notes
unused	Boyd et al.	2006	Nickel levels in arthropods associated with Ni hyperaccumulator plants from an ultramafic site in New Caledonia
unused	Hopkins et al.	2015	Floral biology of the Cunoniaceae in New Caledonia and the role of insects, birds and geckos as potential pollinators
23	Lamaignere	2001	L'apiculture en Nouvelle-Calédonie

## Sheet: species
family	subfamily	genus	subgenus	species	subspecies	origin_status	descriptor	first_occ	last_occ	occ_status	references	notes
Colletidae	Hylaeinae	Palaeorhiza	Palaeorhiza	flavomellea		likely alien	Cockerell 1910	27 may 1977	27 apr. 2022	present	1; 2; 3
Colletidae	Hylaeinae	Hylaeus	NA	sp. 1*		NA	NA	15 jan. 1972	15 jan. 1972	data deficient	1; 2	Hylaeus sp. indet. 1 in Donovan et al. 2013
Colletidae	Hylaeinae	Hylaeus	NA	sp. 2*		NA	NA	11 apr. 2001	11 apr. 2001	data deficient	2	Hylaeus sp. indet. 2 in Donovan et al. 2013
Colletidae	Hylaeinae	Hylaeus	NA	sp. 3*		NA	NA	3 dec. 2001	3 dec. 2001	data deficient	2	Hylaeus sp. indet. 3 in Donovan et al. 2013
Colletidae	Euryglossinae	Euhesma	NA	sp. 1*		NA	NA	4-6 oct. 1967	1993*	present	2	Euhesma sp. indet. 1 in Donovan et al. 2013
Colletidae	Euryglossinae	Euryglossina	NA	sp. 1*		NA	NA	3 jul. 1980	1993*	present	2	Euryglossina sp. indet. 1 in Donovan et al. 2013
Colletidae	Euryglossinae	Euryglossina	NA	sp. 2*		NA	NA	9 dec. 2001	9 dec. 2001	data deficient	2	Euryglossina sp. indet. 2 in Donovan et al. 2013
Colletidae	Colletinae	Leioproctus	Nodocolletes	pacificus		endemic	Michener 1965	jul. 1940	1993*	present	1; 2; 3
Colletidae	Colletinae	Leioproctus	Lamprocolletes	sp.*		NA	NA	1 nov. 1992	1 nov. 1992	data deficient	2	Leioproctus sp. indet. 2 in Donovan et al. 2013
Halictidae	Halictinae	Homalictus	none	aponi		native	Cheesman & Perkins 1939			present	2; 4; 5; 19; 22
Halictidae	Halictinae	Homalictus	none	cocos		endemic	Pauly & Muzinger 2003	17 aug. 1940	27 mar. 2019	present	1; 2; 5
Halictidae	Halictinae	Homalictus	none	curvistriae		endemic	Donovan & Pauly	8-9 feb. 1963	18 may 2022	present	2; 5	Homalictus sp. indet. 4 in Donovan et al. 2013
Halictidae	Halictinae	Homalictus	none	heliotropiae		endemic	Pauly & Donovan	25 dec. 1979	19 aug. 2007	present	2; 5	Homalictus sp. indet. 6 in Donovan et al. 2013
Halictidae	Halictinae	Homalictus	none	hienghenensis*		endemic	Donovan & Pauly	25 nov. 1958	25 nov. 1958	data deficient	2; 5	Homalictus sp. indet. 5 in Donovan et al. 2013
Halictidae	Halictinae	Homalictus	none	koghiensis*		endemic	Donovan & Pauly	jan. 1969	jan. 1969	data deficient	5
Halictidae	Halictinae	Homalictus	none	mcphersoni		endemic	Donovan & Pauly	dec. 1963	27 feb. 2013	present	2; 5	Homalictus sp. indet. 9 in Donovan et al. 2013
Halictidae	Halictinae	Homalictus	none	melanasiae		endemic	Donovan & Pauly	6 nov. 1940	7 may 2004	present	2; 5	Homalictus sp. indet. 8 in Donovan et al. 2013
Halictidae	Halictinae	Homalictus	none	projectio		endemic	Donovan & Pauly	4-6 feb. 1963	11 oct. 1980	present	2; 5	Homalictus sp. indet. 10 in Donovan et al. 2013
Halictidae	Halictinae	Homalictus	none	risbeci		endemic	Cockerell 1929	20 may 1927	1 jun. 2022	present	1; 2; 5; 6
Halictidae	Halictinae	Homalictus	none	risbeci	crotalariae	endemic		19 oct. 1958	16 mar. 2017	present	5
Halictidae	Halictinae	Homalictus	NA	sp. 2*		NA	NA	jan. 1969	jan. 1969	data deficient	2
Halictidae	Halictinae	Homalictus	NA	sp. 1*		NA	NA	19 oct. 1958	19 oct. 1958	data deficient	2
Halictidae	Halictinae	Lasioglossum	Austrevylaeus	sp.*		NA	NA	na	na	data deficient	1
Halictidae	Halictinae	Lasioglossum	Chilalictus	alticola		endemic	Pauly, Walker, Munzinger & Donovan 2013	1993*	17 dec. 2006	present	2; 7	Lasioglossum sp. indet. 4 in Donovan et al. 2013
Halictidae	Halictinae	Lasioglossum	Chilalictus	instabile*		native	Cockerell 1914	22 dec. 1992	22 dec. 1992	data deficient	2; 7	Lasioglossum sp. indet. 5 in Donovan et al. 2013
Halictidae	Halictinae	Lasioglossum	Chilalictus	lanarium*		native	Smith 1853	2 nov. 1992	2 nov. 1992	data deficient	2; 7	Lasioglossum sp. indet. 6 in Donovan et al. 2013
Halictidae	Halictinae	Lasioglossum	Chilalictus	polygoni		native	Cockerell 1929	27 may 1927	20 apr. 2022	present	1; 2
Halictidae	Halictinae	Lasioglossum	Chilalictus	polygoni	polygoni	native	Cockerell 1929	27 may 1927	28 may 2005	present	1; 2; 7	Lasioglossum polygoni subsp. indet. 3 in Donovan et al. 2013
Halictidae	Halictinae	Lasioglossum	Chilalictus	polygoni	austrocaledonicum	native	Pauly, Walker, Munzinger & Donovan 2013	8 nov. 1940	13 jan. 2007	present	1; 2; 7	Lasioglossum polygoni subsp. indet. 2 in Donovan et al. 2013
Halictidae	Halictinae	Lasioglossum	Chilalictus	polygoni	delobeli	endemic	Pauly & Muzinger 2003	21 jul. 1977	11 sep. 2008	present	1; 2; 7	Lasioglossum polygoni subsp. indet. 1 in Donovan et al. 2013
Halictidae	Halictinae	Lasioglossum	Chilalictus	tchambae		endemic	Pauly, Walker, Munzinger & Donovan 2013	1993*	26 jul. 2005	present	2; 7	Lasioglossum sp. indet. 7 in Donovan et al. 2013
Halictidae	Halictinae	Lasioglossum	Chilalictus	webbi*		endemic	Pauly, Walker, Munzinger & Donovan 2013	2 nov. 1992	22 dec. 1992	data deficient	2; 7	Lasioglossum sp. indet. 8 in Donovan et al. 2013
Halictidae	Halictinae	Lasioglossum	Parachilalictus	neocaledonicum		endemic	Pauly, Walker, Munzinger & Donovan 2013	14 nov. 1992	23 oct. 2004	present	2; 7	Lasioglossum sp. indet. 9 in Donovan et al. 2013
Halictidae	Halictinae	Lasioglossum	Parasphecodes	sulthicum*		native	Smith 1853	30 oct. 1992	30 oct. 1992	data deficient	2; 7
Halictidae	Nomiinae	Austronomia	none	cheesmanae		endemic	Michener 1965	18 nov. 1949-18 jan. 1950	7 mar. 2017	present	2; 8
Halictidae	Nomiinae	Austronomia	none	doensis		endemic	Donovan, Pauly & Munzinger	1993*	1 may 2017	present	2; 8	Austronomia sp. indet 3 in Donovan et al. 2013
Halictidae	Nomiinae	Austronomia	none	loyali		native	Donovan, Pauly & Munzinger	18 nov. 1949-18 jan. 1950	1 aug 2003	present	2; 4; 8	Austronomia sp. indet. 4 in Donovan et al. 2013; Austronomia sp. in Pauly & Villemant 2009
Halictidae	Nomiinae	Austronomia	none	neocaledonica*		endemic	Donovan, Pauly & Munzinger	3 nov. 1992	22 dec. 1992	data deficient	2; 4; 8	Austronomia sp. indet 5 in Donovan et al. 2013
Halictidae	Nomiinae	Austronomia	none	sicheli		endemic	Vachal 1897	23 jan. 1914	1 apr. 2019	present	1; 2; 3; 8; 9; 10; 11; 12; 13; 19; 22
Megachilidae	Lithurginae	Lithurgus	Lithurgus	scabrosus		likely alien	Smith 1859	jul. 1900	2 may 2017	present	1; 2; 4; 18
Megachilidae	Megachilinae	Megachile	Aethomegachile	laticeps		likely alien	Smith 1853	jul. 1957	20 apr. 2022	present	1; 2; 14; 17
Megachilidae	Megachilinae	Megachile	Callomegachile	rambutwan*		native	Cheesman 1936	aug. 1900	aug. 1900	data deficient	1; 2
Megachilidae	Megachilinae	Megachile	Callomegachile	umbripennis		likely alien	Smith 1853	15 oct. 1980	23 mar. 2022	present	1; 2; 14; 17; 18
Megachilidae	Megachilinae	Megachile	Eutricharaea	albomarginata		native	Smith 1879	22 jan.-1 feb. 1914	22 mar. 2019	present	1; 2; 6; 10; 11; 15; 17; 19; 20; 22
Megachilidae	Megachilinae	Megachile	Eutricharaea	australasiae*		native	Dalla Torre 1896	12 jan. 1912	23 jan. 1912	data deficient	1; 2; 16; 22
Megachilidae	Megachilinae	Megachile	Eutricharaea	australis		endemic	Lucas 1876	jun. 1900	12 apr. 2022	present	1; 2; 6; 10; 19; 22
Megachilidae	Megachilinae	Megachile	Eutricharaea	fullawayi*		native	Cockerell 1914	jul. 1914	jul. 1914	data deficient	2
Megachilidae	Megachilinae	Megachile	Hackeriapis	aurantiaca		endemic	Friese 1905	19 dec. 1979	1 mar. 2017	present	1; 2; 6; 19; 21; 22
Megachilidae	Megachilinae	Megachile	none	ventralis*		native	Smith 1860	2 jan. 1912	2 jan. 1912	data deficient	16
Apidae	Apinae	Amegilla	Zonamegilla	pulchra		alien	Smith 1854	2016	20 apr. 2022	present
Apidae	Apinae	Apis	none	mellifera		alien	L. 1758	1848		present	1; 4; 19; 22; 23
Apidae	Apinae	Apis	none	mellifera	mellifera	alien	L. 1758			present	23
Apidae	Apinae	Apis	none	mellifera	ligustica	alien	Spinola 1806			present	23
Apidae	Xylocopinae	Braunsapis	none	puangensis		alien	Cockerell 1929	16 mar. 2019	21 apr. 2022	present	11
Apidae	Xylocopinae	Ceratina	Neoceratina	dentipes		alien	Friese 1914	20-22 dec. 1991	27 apr. 2022	present	2; 18
Megachilidae	Megachilinae	Megachile	Eutricharaea	similis*		native	Smith 1879	2 mar. 2017	2 mar. 2017	data deficient	new record
Colletidae	Hylaeinae	Hylaeus	Gnathoprosopis	albonitens*		alien	Cockerell 1905	8 dec. 2022	8 dec. 2022	data deficient	new record
